# Supplementary material for: Bacterial microbiome analysis of vaginal, cervical, and endometrial samples in patients with adenomyosis during the window of implantation
Source: Microbiol Spectr. 2026 Feb 18;14(4):e02791-25. doi: 10.1128/spectrum.02791-25 (PMC13055214; doi:10.1128/spectrum.02791-25)
Supplement: Table S1 — Clinical metadata and sequencing information of all included samples. [file spectrum.02791-25-s0004.xlsx]

## Sheet: Sheet1
Supplementary Table S1: Clinical metadata and sequencing information of all included samples.
Sample ID	Patient_No	Anatomical_Site	Experiment_Group	Age	BMI	Associated_Chronic_Conditions	Previous_Births	Previous_Abortions	Previous_Intervention	Uteric_Volume_ccm	Increased_Uteric_Volume	Adenomiosis_Type	Menorrhagia	Dyspareunia	Chronic_Pelvic_Pain	Enrollment_for_BMAF	BMAF_Success	Previous_Delivery_Type	Chronic_Endometritis	ID	ART	ART_Success	Nulliparity	sample	cutadapt_total_processed	cutadapt_passing_filters	cutadapt_passing_filters_percent	cutadapt_doubleprimer_passing_filters	cutadapt_doubleprimer_passing_filters_percent	DADA2_input	filtered	denoisedF	denoisedR	merged	nonchim	Pass_ASV_percentile_filter_(>p5%)
A1	1	Vagina	Test	40		No	2	0	No	79.596	Yes	Diffuse	Yes	Yes	Yes	No			No	1	0	0	0	A1	85,688	80,350	93.8%	80,313	100.0%	80313	58736	58615	58714	58604	58603	TRUE
B1	1	Cervix	Test	40		No	2	0	No	79.596	Yes	Diffuse	Yes	Yes	Yes	No			No	1	0	0	0	B1	64,048	57,305	89.5%	57,238	99.9%	57238	41379	41348	41345	41334	41334	TRUE
C1	1	Endometrium	Test	40		No	2	0	No	79.596	Yes	Diffuse	Yes	Yes	Yes	No			No	1	0	0	0	C1	69,632	52,220	75.0%	51,686	99.0%	51686	36745	36660	36644	36578	36578	TRUE
A2	2	Vagina	Test	40	23.2	No	0	0	No	53.55	No	Diffuse	Yes	Yes	Yes	Yes	No		No	2	1	0	1	A2	94,307	89,377	94.8%	89,350	100.0%	89350	61494	61343	61310	60999	60465	TRUE
B2	2	Cervix	Test	40	23.2	No	0	0	No	53.55	No	Diffuse	Yes	Yes	Yes	Yes	No		No	2	1	0	1	B2	68,247	64,133	94.0%	64,080	99.9%	64080	44445	44392	44412	44304	44299	TRUE
C2	2	Endometrium	Test	40	23.2	No	0	0	No	53.55	No	Diffuse	Yes	Yes	Yes	Yes	No		No	2	1	0	1	C2	58,359	52,210	89.5%	52,130	99.8%	52130	37559	37503	37501	37420	37412	TRUE
A3	3	Vagina	Test	40		No	0	0	No			Focal	No	No	No	No			No	3	0	0	1	A3	73,215	66,925	91.4%	66,843	99.9%	66843	49533	49410	49471	49058	48585	TRUE
B3	3	Cervix	Test	40		No	0	0	No			Focal	No	No	No	No			No	3	0	0	1	B3	70,899	65,108	91.8%	65,022	99.9%	65022	47317	47232	47249	46939	46482	TRUE
C3	3	Endometrium	Test	40		No	0	0	No			Focal	No	No	No	No			No	3	0	0	1	C3	47,509	39,708	83.6%	39,563	99.6%	39563	29094	29049	29053	28967	28967	TRUE
A4	4	Vagina	Test	39	21.2	No	2	1	Yes	157.26	Yes	Diffuse	No	No	No	Yes	Yes	Vaginal	No	4	1	1	0	A4	76,320	71,758	94.0%	71,716	99.9%	71716	53479	53466	53466	53405	53399	TRUE
B4	4	Cervix	Test	39	21.2	No	2	1	Yes	157.26	Yes	Diffuse	No	No	No	Yes	Yes	Vaginal	No	4	1	1	0	B4	75,191	67,100	89.2%	66,985	99.8%	66985	50173	50137	50142	50057	50052	TRUE
C4	4	Endometrium	Test	39	21.2	No	2	1	Yes	157.26	Yes	Diffuse	No	No	No	Yes	Yes	Vaginal	No	4	1	1	0	C4	20,680	3,336	16.1%	2,928	87.8%	2928	1245	1149	1154	1029	1029	FALSE
A5	5	Vagina	Test	35	19.4	No	0	0	Yes	70.8	No	Diffuse	Yes	Yes	No	Yes	No		No	5	1	0	1	A5	122,962	115,277	93.8%	115,197	99.9%	115197	84943	84871	84864	84767	84530	TRUE
B5	5	Cervix	Test	35	19.4	No	0	0	Yes	70.8	No	Diffuse	Yes	Yes	No	Yes	No		No	5	1	0	1	B5	49,907	38,899	77.9%	38,753	99.6%	38753	27900	27840	27838	27817	27751	TRUE
C5	5	Endometrium	Test	35	19.4	No	0	0	Yes	70.8	No	Diffuse	Yes	Yes	No	Yes	No		No	5	1	0	1	C5	26,646	4,390	16.5%	3,880	88.4%	3880	1892	1809	1786	1679	1679	FALSE
A6	6	Vagina	Test	37	25.2	No	2	0	Yes	55	No	Focal	Yes	No	Yes	No			No	6	0	0	0	A6	62,852	59,040	93.9%	59,005	99.9%	59005	38672	38602	38612	38526	38359	TRUE
B6	6	Cervix	Test	37	25.2	No	2	0	Yes	55	No	Focal	Yes	No	Yes	No			No	6	0	0	0	B6	59,414	51,889	87.3%	51,778	99.8%	51778	34354	34279	34277	34217	34196	TRUE
C6	6	Endometrium	Test	37	25.2	No	2	0	Yes	55	No	Focal	Yes	No	Yes	No			No	6	0	0	0	C6	32,233	25,056	77.7%	24,963	99.6%	24963	17067	17032	17031	17000	17000	TRUE
A7	7	Vagina	Test	32	25.216	No	0	0	No	81.9	Yes	Diffuse	Yes	No	Yes	No			No	7	0	0	1	A7	72,822	69,058	94.8%	69,046	100.0%	69046	35977	35822	35897	35479	34090	TRUE
B7	7	Cervix	Test	32	25.216	No	0	0	No	81.9	Yes	Diffuse	Yes	No	Yes	No			No	7	0	0	1	B7	95,772	90,137	94.1%	90,118	100.0%	90118	48697	48583	48672	48526	48476	TRUE
C7	7	Endometrium	Test	32	25.216	No	0	0	No	81.9	Yes	Diffuse	Yes	No	Yes	No			No	7	0	0	1	C7	22,642	2,719	12.0%	2,203	81.0%	2203	661	559	527	401	401	FALSE
A8	8	Vagina	Test	33	32.7	No	3	3	No	48.5	No	Diffuse	Yes	No	Yes	No			No	8	0	0	0	A8	107,140	101,481	94.7%	101,461	100.0%	101461	53582	53522	53522	53225	52273	TRUE
B8	8	Cervix	Test	33	32.7	No	3	3	No	48.5	No	Diffuse	Yes	No	Yes	No			No	8	0	0	0	B8	69,307	64,808	93.5%	64,772	99.9%	64772	33542	33504	33520	33406	33397	TRUE
C8	8	Endometrium	Test	33	32.7	No	3	3	No	48.5	No	Diffuse	Yes	No	Yes	No			No	8	0	0	0	C8	65,957	61,484	93.2%	61,445	99.9%	61445	32522	32426	32479	32283	32274	TRUE
A9	9	Vagina	Test	39	22.5	No	0	2	Yes	62.76	No	Diffuse	Yes	No	No	Yes	No		No	9	1	0	1	A9	66,905	62,395	93.3%	62,364	100.0%	62364	44723	44710	44710	44702	44702	TRUE
B9	9	Cervix	Test	39	22.5	No	0	2	Yes	62.76	No	Diffuse	Yes	No	No	Yes	No		No	9	1	0	1	B9	73,431	65,376	89.0%	65,286	99.9%	65286	46947	46920	46905	46899	46896	TRUE
C9	9	Endometrium	Test	39	22.5	No	0	2	Yes	62.76	No	Diffuse	Yes	No	No	Yes	No		No	9	1	0	1	C9	52,435	39,316	75.0%	39,073	99.4%	39073	27127	27062	27027	26973	26973	TRUE
A10	10	Vagina	Test	38	28.7	Yes	2	2	Yes	43.6	No	Diffuse	No	No	No	No			No	10	0	0	0	A10	78,432	70,050	89.3%	69,958	99.9%	69958	51875	51823	51824	51802	51795	TRUE
B10	10	Cervix	Test	38	28.7	Yes	2	2	Yes	43.6	No	Diffuse	No	No	No	No			No	10	0	0	0	B10	44,520	37,987	85.3%	37,898	99.8%	37898	28568	28537	28525	28525	28525	TRUE
C10	10	Endometrium	Test	38	28.7	Yes	2	2	Yes	43.6	No	Diffuse	No	No	No	No			No	10	0	0	0	C10	47,969	36,631	76.4%	36,473	99.6%	36473	27338	27277	27270	27232	27227	TRUE
A11	11	Vagina	Test	34	30.9	No	0	2	Yes			Diffuse	No	No	No	Yes	Yes	Cesarean	Yes	11	1	1	1	A11	61,789	58,108	94.0%	58,099	100.0%	58099	27361	27182	27281	26986	26837	TRUE
B11	11	Cervix	Test	34	30.9	No	0	2	Yes			Diffuse	No	No	No	Yes	Yes	Cesarean	Yes	11	1	1	1	B11	52,605	45,363	86.2%	45,264	99.8%	45264	31221	31169	31151	31056	31045	TRUE
C11	11	Endometrium	Test	34	30.9	No	0	2	Yes			Diffuse	No	No	No	Yes	Yes	Cesarean	Yes	11	1	1	1	C11	23,283	9,719	41.7%	9,463	97.4%	9463	6198	6112	6104	6015	6015	TRUE
A12	12	Vagina	Test	35	28	No	0	0	Yes	40	No	Diffuse	Yes	No	No	Yes	Yes		No	12	1	1	1	A12	85,481	79,428	92.9%	79,388	99.9%	79388	47148	47105	47091	47010	46707	TRUE
B12	12	Cervix	Test	35	28	No	0	0	Yes	40	No	Diffuse	Yes	No	No	Yes	Yes		No	12	1	1	1	B12	32,282	23,099	71.6%	22,964	99.4%	22964	13184	13132	13132	13080	13080	TRUE
C12	12	Endometrium	Test	35	28	No	0	0	Yes	40	No	Diffuse	Yes	No	No	Yes	Yes		No	12	1	1	1	C12	29,203	17,176	58.8%	16,940	98.6%	16940	9927	9895	9874	9811	9811	TRUE
A13	13	Vagina	Test	39	21.8	No	1	0	Yes	42.7	No	Focal	Yes	No	Yes	Yes	No		No	13	1	0	0	A13	60,511	55,842	92.3%	55,790	99.9%	55790	37337	37289	37290	35939	35939	TRUE
B13	13	Cervix	Test	39	21.8	No	1	0	Yes	42.7	No	Focal	Yes	No	Yes	Yes	No		No	13	1	0	0	B13	47,283	37,787	79.9%	37,686	99.7%	37686	27006	26946	26958	26249	26249	TRUE
C13	13	Endometrium	Test	39	21.8	No	1	0	Yes	42.7	No	Focal	Yes	No	Yes	Yes	No		No	13	1	0	0	C13	42,872	31,958	74.5%	31,698	99.2%	31698	22127	22042	22032	21516	21516	TRUE
A14	14	Vagina	Test	39	24.3	No	1	0	No	101.8	Yes	Diffuse	Yes	Yes	Yes	No			No	14	0	0	0	A14	73,855	70,199	95.0%	70,193	100.0%	70193	21427	21198	21330	20502	18641	TRUE
B14	14	Cervix	Test	39	24.3	No	1	0	No	101.8	Yes	Diffuse	Yes	Yes	Yes	No			No	14	0	0	0	B14	80,799	76,030	94.1%	76,002	100.0%	76002	22877	22837	22849	22677	22622	TRUE
C14	14	Endometrium	Test	39	24.3	No	1	0	No	101.8	Yes	Diffuse	Yes	Yes	Yes	No			No	14	0	0	0	C14	58,925	55,167	93.6%	55,140	100.0%	55140	16605	16552	16579	16396	16377	TRUE
A15	15	Vagina	Test	36	32.3	Yes	2	1	Yes	154.7	Yes	Diffuse	Yes	No	Yes	No			No	15	0	0	0	A15	66,367	60,893	91.8%	60,837	99.9%	60837	45030	44929	44872	44785	44767	TRUE
B15	15	Cervix	Test	36	32.3	Yes	2	1	Yes	154.7	Yes	Diffuse	Yes	No	Yes	No			No	15	0	0	0	B15	32,763	25,871	79.0%	25,745	99.5%	25745	19292	19213	19228	19185	19185	TRUE
C15	15	Endometrium	Test	36	32.3	Yes	2	1	Yes	154.7	Yes	Diffuse	Yes	No	Yes	No			No	15	0	0	0	C15	39,790	31,345	78.8%	31,221	99.6%	31221	22222	22165	22169	22125	22125	TRUE
A16	16	Vagina	Test	40	22.3	Yes	0	0	No			Diffuse	Yes	No	No	No			No	16	0	0	1	A16	73,194	69,115	94.4%	69,095	100.0%	69095	46753	46737	46728	46664	46610	TRUE
B16	16	Cervix	Test	40	22.3	Yes	0	0	No			Diffuse	Yes	No	No	No			No	16	0	0	1	B16	65,919	59,346	90.0%	59,262	99.9%	59262	41182	41142	41049	40993	40993	TRUE
C16	16	Endometrium	Test	40	22.3	Yes	0	0	No			Diffuse	Yes	No	No	No			No	16	0	0	1	C16	4,859	2,025	41.7%	1,972	97.4%	1972	1207	1178	1172	1159	1159	FALSE
A17	17	Vagina	Test	36	30	Yes	1	2	Yes	75.3	No	Diffuse	Yes	No	No	Yes	No		No	17	1	0	0	A17	103,518	98,635	95.3%	98,601	100.0%	98601	53739	53606	53667	53416	53311	TRUE
B17	17	Cervix	Test	36	30	Yes	1	2	Yes	75.3	No	Diffuse	Yes	No	No	Yes	No		No	17	1	0	0	B17	74,598	68,491	91.8%	68,422	99.9%	68422	43713	43633	43661	43554	43451	TRUE
C17	17	Endometrium	Test	36	30	Yes	1	2	Yes	75.3	No	Diffuse	Yes	No	No	Yes	No		No	17	1	0	0	C17	36,657	25,352	69.2%	25,113	99.1%	25113	17688	17585	17597	17495	17495	TRUE
A18	18	Vagina	Test	26	19.8	No	0	0	No	46.9	No	Diffuse	No	No	No	No			No	18	0	0	1	A18	55,169	49,166	89.1%	49,091	99.8%	49091	36293	36230	36243	36168	35888	TRUE
B18	18	Cervix	Test	26	19.8	No	0	0	No	46.9	No	Diffuse	No	No	No	No			No	18	0	0	1	B18	13,181	3,637	27.6%	3,473	95.5%	3473	2305	2243	2242	2195	2195	FALSE
C18	18	Endometrium	Test	26	19.8	No	0	0	No	46.9	No	Diffuse	No	No	No	No			No	18	0	0	1	C18	12,663	5,039	39.8%	4,893	97.1%	4893	3244	3213	3193	3157	3157	TRUE
A19	19	Vagina	Test	40	20.3	No	0	0	No			Focal	Yes	Yes	Yes	No			No	19	0	0	1	A19	82,344	77,285	93.9%	77,241	99.9%	77241	55291	55138	55224	55019	54153	TRUE
B19	19	Cervix	Test	40	20.3	No	0	0	No			Focal	Yes	Yes	Yes	No			No	19	0	0	1	B19	69,728	63,783	91.5%	63,691	99.9%	63691	46471	46403	46408	46333	46024	TRUE
C19	19	Endometrium	Test	40	20.3	No	0	0	No			Focal	Yes	Yes	Yes	No			No	19	0	0	1	C19	25,075	21,729	86.7%	21,632	99.6%	21632	15419	15343	15376	15323	15323	TRUE
A20	20	Vagina	Test	30	25.1	No	1	0	No	86.6	Yes	Diffuse	No	No	No	Yes			No	20	1	1	0	A20	57,262	51,981	90.8%	51,915	99.9%	51915	37895	37774	37810	37558	37184	TRUE
B20	20	Cervix	Test	30	25.1	No	1	0	No	86.6	Yes	Diffuse	No	No	No	Yes			No	20	1	1	0	B20	85,890	79,434	92.5%	79,380	99.9%	79380	59051	59017	59015	58844	58803	TRUE
C20	20	Endometrium	Test	30	25.1	No	1	0	No	86.6	Yes	Diffuse	No	No	No	Yes			No	20	1	1	0	C20	13,084	8,862	67.7%	8,799	99.3%	8799	6369	6346	6338	6310	6310	TRUE
A21	21	Vagina	Test	39	20.8	No	0	0	No	139	Yes	Diffuse	Yes	No	No	No			No	21	1	0	1	A21	90,080	85,784	95.2%	85,750	100.0%	85750	61775	61748	61750	61741	60052	TRUE
B21	21	Cervix	Test	39	20.8	No	0	0	No	139	Yes	Diffuse	Yes	No	No	No			No	21	1	0	1	B21	67,016	61,053	91.1%	60,964	99.9%	60964	43011	42975	42982	42972	42346	TRUE
C21	21	Endometrium	Test	39	20.8	No	0	0	No	139	Yes	Diffuse	Yes	No	No	No			No	21	1	0	1	C21	54,203	45,971	84.8%	45,795	99.6%	45795	33470	33403	33410	33373	32825	TRUE
B22	22	Cervix	Test	37	21	No	0	0	No	112.8	Yes	Diffuse	No	No	Yes	Yes	Yes	Vaginal	No	22	1	1	1	B22	70,345	66,699	94.8%	66,672	100.0%	66672	49152	49141	49141	49094	48867	TRUE
C22	22	Endometrium	Test	37	21	No	0	0	No	112.8	Yes	Diffuse	No	No	Yes	Yes	Yes	Vaginal	No	22	1	1	1	C22	70,875	66,939	94.4%	66,912	100.0%	66912	50198	50182	50089	50063	49789	TRUE
A23	23	Vagina	Test	39	27.1	Yes	2	0	Yes	60.2	No	Diffuse	Yes	Yes	Yes	No			No	23	0	0	0	A23	60,308	57,423	95.2%	57,418	100.0%	57418	25847	25501	25704	24932	23322	TRUE
B23	23	Cervix	Test	39	27.1	Yes	2	0	Yes	60.2	No	Diffuse	Yes	Yes	Yes	No			No	23	0	0	0	B23	90,756	86,088	94.9%	86,075	100.0%	86075	40316	39933	40129	39178	37128	TRUE
C23	23	Endometrium	Test	39	27.1	Yes	2	0	Yes	60.2	No	Diffuse	Yes	Yes	Yes	No			No	23	0	0	0	C23	90,381	85,468	94.6%	85,451	100.0%	85451	41205	41091	41142	40800	40509	TRUE
A24	24	Vagina	Test	24	27.3	No	0	0	No	98.8	Yes	Diffuse	No	No	No	No			No	24	0	0	1	A24	99,709	92,796	93.1%	92,719	99.9%	92719	66485	66432	66432	66270	65442	TRUE
B24	24	Cervix	Test	24	27.3	No	0	0	No	98.8	Yes	Diffuse	No	No	No	No			No	24	0	0	1	B24	20,431	11,564	56.6%	11,407	98.6%	11407	7409	7369	7349	7330	7330	TRUE
C24	24	Endometrium	Test	24	27.3	No	0	0	No	98.8	Yes	Diffuse	No	No	No	No			No	24	0	0	1	C24	32,393	10,065	31.1%	9,610	95.5%	9610	5817	5738	5713	5592	5592	TRUE
A25	25	Vagina	Test	33	20.3	No	0	0	No	56	No	Diffuse	No	No	No	Yes	No		No	25	1	0	1	A25	70,439	65,655	93.2%	65,607	99.9%	65607	49420	49399	49398	49372	49355	TRUE
B25	25	Cervix	Test	33	20.3	No	0	0	No	56	No	Diffuse	No	No	No	Yes	No		No	25	1	0	1	B25	45,619	36,760	80.6%	36,649	99.7%	36649	27168	27127	27119	27100	27100	TRUE
C25	25	Endometrium	Test	33	20.3	No	0	0	No	56	No	Diffuse	No	No	No	Yes	No		No	25	1	0	1	C25	78,825	72,077	91.4%	72,005	99.9%	72005	54414	54377	54384	54353	54338	TRUE
A26	26	Vagina	Test	34	32.8	Yes	2	1	Yes	82.3	Yes	Diffuse	No	No	Yes	Yes	No		No	26	1	0	0	A26	77,312	71,141	92.0%	71,084	99.9%	71084	50631	50553	50544	49816	49626	TRUE
B26	26	Cervix	Test	34	32.8	Yes	2	1	Yes	82.3	Yes	Diffuse	No	No	Yes	Yes	No		No	26	1	0	0	B26	48,235	38,927	80.7%	38,776	99.6%	38776	28391	28354	28338	27950	27950	TRUE
C26	26	Endometrium	Test	34	32.8	Yes	2	1	Yes	82.3	Yes	Diffuse	No	No	Yes	Yes	No		No	26	1	0	0	C26	21,290	6,200	29.1%	5,860	94.5%	5860	3511	3445	3441	3366	3366	TRUE
A27	27	Vagina	Test	33	29.4	No	1	1	No	75.2	No	Focal	Yes	Yes	No	No	Yes	Cesarean	No	27	0	1	1	A27	86,340	77,570	89.8%	77,457	99.9%	77457	53975	53858	53874	53713	53628	TRUE
B27	27	Cervix	Test	33	29.4	No	1	1	No	75.2	No	Focal	Yes	Yes	No	No	Yes	Cesarean	No	27	0	1	1	B27	53,700	47,953	89.3%	47,887	99.9%	47887	33241	33181	33194	33139	33106	TRUE
C27	27	Endometrium	Test	33	29.4	No	1	1	No	75.2	No	Focal	Yes	Yes	No	No	Yes	Cesarean	No	27	0	1	1	C27	32,717	23,784	72.7%	23,646	99.4%	23646	16732	16684	16677	16645	16645	TRUE
A28	28	Vagina	Test	31	20.5	No	0	0	No	87	Yes	Diffuse	Yes	No	No	Yes	Yes		Yes	28	1	1	1	A28	62,437	57,027	91.3%	56,968	99.9%	56968	40979	40938	40948	40538	39942	TRUE
B28	28	Cervix	Test	31	20.5	No	0	0	No	87	Yes	Diffuse	Yes	No	No	Yes	Yes		Yes	28	1	1	1	B28	72,240	64,269	89.0%	64,188	99.9%	64188	46218	46158	46157	45608	44456	TRUE
C28	28	Endometrium	Test	31	20.5	No	0	0	No	87	Yes	Diffuse	Yes	No	No	Yes	Yes		Yes	28	1	1	1	C28	26,478	21,074	79.6%	20,989	99.6%	20989	15316	15290	15284	15112	15112	TRUE
A29	29	Vagina	Test	35	20.2	No	1	3	Yes	66.6	No	Diffuse	Yes	No	Yes	Yes	Yes		No	29	1	1	0	A29	62,753	53,953	86.0%	53,825	99.8%	53825	39333	39260	39276	39173	39111	TRUE
B29	29	Cervix	Test	35	20.2	No	1	3	Yes	66.6	No	Diffuse	Yes	No	Yes	Yes	Yes		No	29	1	1	0	B29	54,104	46,103	85.2%	45,982	99.7%	45982	33258	33213	33188	33115	33086	TRUE
C29	29	Endometrium	Test	35	20.2	No	1	3	Yes	66.6	No	Diffuse	Yes	No	Yes	Yes	Yes		No	29	1	1	0	C29	18,665	5,427	29.1%	5,042	92.9%	5042	3141	3025	3048	2903	2903	TRUE
A30	30	Vagina	Test	30	23.7	No	0	0	No	54.1	No	Diffuse	No	No	No	No	Yes	Vaginal	No	30	0	1	1	A30	72,905	64,950	89.1%	64,854	99.9%	64854	45335	45223	45238	45120	45061	TRUE
B30	30	Cervix	Test	30	23.7	No	0	0	No	54.1	No	Diffuse	No	No	No	No	Yes	Vaginal	No	30	0	1	1	B30	62,075	54,105	87.2%	53,977	99.8%	53977	38723	38655	38666	38535	38530	TRUE
C30	30	Endometrium	Test	30	23.7	No	0	0	No	54.1	No	Diffuse	No	No	No	No	Yes	Vaginal	No	30	0	1	1	C30	53,629	44,446	82.9%	44,282	99.6%	44282	32513	32456	32454	32397	32397	TRUE
A31	31	Vagina	Test	35	18.2	No	0	0	Yes	51.9	No	Diffuse	No	No	Yes	Yes	Yes		No	31	1	1	1	A31	74,101	67,077	90.5%	66,997	99.9%	66997	49340	49316	49315	47488	47488	TRUE
B31	31	Cervix	Test	35	18.2	No	0	0	Yes	51.9	No	Diffuse	No	No	Yes	Yes	Yes		No	31	1	1	1	B31	56,791	49,474	87.1%	49,345	99.7%	49345	36429	36383	36388	34835	34835	TRUE
C31	31	Endometrium	Test	35	18.2	No	0	0	Yes	51.9	No	Diffuse	No	No	Yes	Yes	Yes		No	31	1	1	1	C31	15,207	4,327	28.5%	4,127	95.4%	4127	1712	1644	1650	1594	1594	FALSE
A32	32	Vagina	Test	38	22.2	Yes	0	0	Yes	67.8	No	Diffuse	Yes	No	Yes	No			No	32	0	0	1	A32	83,897	77,043	91.8%	76,977	99.9%	76977	56416	56371	56365	56300	56192	TRUE
B32	32	Cervix	Test	38	22.2	Yes	0	0	Yes	67.8	No	Diffuse	Yes	No	Yes	No			No	32	0	0	1	B32	84,391	79,115	93.7%	79,064	99.9%	79064	57834	57799	57805	57749	57737	TRUE
C32	32	Endometrium	Test	38	22.2	Yes	0	0	Yes	67.8	No	Diffuse	Yes	No	Yes	No			No	32	0	0	1	C32	57,497	45,978	80.0%	45,862	99.7%	45862	33838	33768	33780	33717	33711	TRUE
A33	33	Vagina	Test	39	19.7	No	0	3	No	91.5	Yes	Diffuse	No	No	No	Yes	Yes	Vaginal	No	33	1	1	0	A33	115,764	107,983	93.3%	107,933	100.0%	107933	78736	78512	78573	78287	77926	TRUE
B33	33	Cervix	Test	39	19.7	No	0	3	No	91.5	Yes	Diffuse	No	No	No	Yes	Yes	Vaginal	No	33	1	1	0	B33	88,750	74,770	84.2%	74,605	99.8%	74605	55723	55651	55666	55535	55515	TRUE
C33	33	Endometrium	Test	39	19.7	No	0	3	No	91.5	Yes	Diffuse	No	No	No	Yes	Yes	Vaginal	No	33	1	1	0	C33	49,649	35,391	71.3%	35,208	99.5%	35208	26092	26040	26040	25979	25979	TRUE
A50	50	Vagina	Control	34	28.2	Yes	0	0	Yes	47	No		No	No	No	Yes	Yes	Cesarean	No	50	1	1	1	A50	99,550	92,998	93.4%	92,939	99.9%	92939	68555	68498	68487	68331	68174	TRUE
B50	50	Cervix	Control	34	28.2	Yes	0	0	Yes	47	No		No	No	No	Yes	Yes	Cesarean	No	50	1	1	1	B50	57,104	47,509	83.2%	47,408	99.8%	47408	35565	35539	35505	35445	35445	TRUE
C50	50	Endometrium	Control	34	28.2	Yes	0	0	Yes	47	No		No	No	No	Yes	Yes	Cesarean	No	50	1	1	1	C50	63,807	51,523	80.7%	51,307	99.6%	51307	28775	28606	28678	28369	28331	TRUE
A51	51	Vagina	Control	26	19.5	No	0	0	No	49.07	No		No	No	No	No			No	51	0	0	1	A51	79,983	74,797	93.5%	74,757	99.9%	74757	55577	55547	55535	54868	54831	TRUE
B51	51	Cervix	Control	26	19.5	No	0	0	No	49.07	No		No	No	No	No			No	51	0	0	1	B51	30,908	14,875	48.1%	14,675	98.7%	14675	10641	10596	10589	10416	10416	TRUE
C51	51	Endometrium	Control	26	19.5	No	0	0	No	49.07	No		No	No	No	No			No	51	0	0	1	C51	11,480	4,692	40.9%	4,592	97.9%	4592	3186	3162	3149	3050	3050	TRUE
A52	52	Vagina	Control	33	20	No	0	1	Yes	51.9	No		No	No	No	No			No	52	0	0	1	A52	111,597	105,353	94.4%	105,288	99.9%	105288	78900	78864	78861	78800	78630	TRUE
B52	52	Cervix	Control	33	20	No	0	1	Yes	51.9	No		No	No	No	No			No	52	0	0	1	B52	66,126	60,211	91.1%	60,149	99.9%	60149	43877	43843	43845	43814	43727	TRUE
C52	52	Endometrium	Control	33	20	No	0	1	Yes	51.9	No		No	No	No	No			No	52	0	0	1	C52	48,866	36,494	74.7%	36,266	99.4%	36266	26877	26794	26808	26699	26699	TRUE
A53	53	Vagina	Control	35	27.7	No	0	1	Yes	68.5	No		No	No	No	No			No	53	0	0	1	A53	94,710	87,815	92.7%	87,773	100.0%	87773	44210	44123	44142	44105	44100	TRUE
B53	53	Cervix	Control	35	27.7	No	0	1	Yes	68.5	No		No	No	No	No			No	53	0	0	1	B53	46,757	41,169	88.0%	41,087	99.8%	41087	21245	21212	21209	21197	21197	TRUE
C53	53	Endometrium	Control	35	27.7	No	0	1	Yes	68.5	No		No	No	No	No			No	53	0	0	1	C53	26,218	12,282	46.8%	12,120	98.7%	12120	6008	5946	5909	5862	5862	TRUE
A54	54	Vagina	Control	30	21.5	No	1	2	No	68.4	No		No	No	No	No			No	54	0	0	0	A54	66,153	57,285	86.6%	57,165	99.8%	57165	39399	39363	39274	39259	39002	TRUE
B54	54	Cervix	Control	30	21.5	No	1	2	No	68.4	No		No	No	No	No			No	54	0	0	0	B54	47,838	35,943	75.1%	35,727	99.4%	35727	23859	23799	23787	23763	23663	TRUE
C54	54	Endometrium	Control	30	21.5	No	1	2	No	68.4	No		No	No	No	No			No	54	0	0	0	C54	32,510	12,911	39.7%	12,525	97.0%	12525	8030	7957	7932	7834	7834	TRUE
A55	55	Vagina	Control	24	20.6	No	0	0	No	48.7	No		Yes	No	No	No			No	55	0	0	1	A55	75,071	68,089	90.7%	68,018	99.9%	68018	49288	49246	49248	49100	48217	TRUE
B55	55	Cervix	Control	24	20.6	No	0	0	No	48.7	No		Yes	No	No	No			No	55	0	0	1	B55	73,894	67,849	91.8%	67,790	99.9%	67790	48802	48776	48772	48622	46592	TRUE
C55	55	Endometrium	Control	24	20.6	No	0	0	No	48.7	No		Yes	No	No	No			No	55	0	0	1	C55	54,006	45,162	83.6%	45,001	99.6%	45001	32510	32464	32466	32399	32275	TRUE
A56	56	Vagina	Control	32	20.3	No	0	0	No	52.3	No		No	No	No	Yes			No	56	1	0	0	A56	117,935	111,947	94.9%	111,905	100.0%	111905	84265	84261	84252	84190	83908	TRUE
B56	56	Cervix	Control	32	20.3	No	0	0	No	52.3	No		No	No	No	Yes			No	56	1	0	0	B56	106,944	101,607	95.0%	101,572	100.0%	101572	76609	76593	76452	76372	76116	TRUE
C56	56	Endometrium	Control	32	20.3	No	0	0	No	52.3	No		No	No	No	Yes			No	56	1	0	0	C56	38,108	29,099	76.4%	29,006	99.7%	29006	21391	21343	21339	21285	21285	TRUE
A57	57	Vagina	Control	29	22.3	No	0	0	No	25.8	No		No	No	No	Yes			No	57	1	1	0	A57	93,546	87,433	93.5%	87,405	100.0%	87405	64161	64085	64087	63949	63786	TRUE
B57	57	Cervix	Control	29	22.3	No	0	0	No	25.8	No		No	No	No	Yes			No	57	1	1	0	B57	89,445	82,584	92.3%	82,505	99.9%	82505	60500	60449	60457	60375	60369	TRUE
C57	57	Endometrium	Control	29	22.3	No	0	0	No	25.8	No		No	No	No	Yes			No	57	1	1	0	C57	33,672	18,407	54.7%	18,217	99.0%	18217	13186	13146	13116	13059	13059	TRUE
A58	58	Vagina	Control	40	20.8	No	0	2	No	54.05	No		Yes	No	No	No			No	58	0	0	1	A58	156,041	147,960	94.8%	147,919	100.0%	147919	102753	102647	102652	102301	100970	TRUE
B58	58	Cervix	Control	40	20.8	No	0	2	No	54.05	No		Yes	No	No	No			No	58	0	0	1	B58	66,808	60,952	91.2%	60,900	99.9%	60900	44436	44407	44388	44323	44207	TRUE
C58	58	Endometrium	Control	40	20.8	No	0	2	No	54.05	No		Yes	No	No	No			No	58	0	0	1	C58	71,391	63,030	88.3%	62,938	99.9%	62938	45960	45904	45908	45823	45800	TRUE
A59	59	Vagina	Control	33	20.4	No	0	0	No	45.8	No		No	No	No	Yes			No	59	1	1	1	A59	71,860	65,783	91.5%	65,752	100.0%	65752	22266	22222	22229	22054	21506	TRUE
B59	59	Cervix	Control	33	20.4	No	0	0	No	45.8	No		No	No	No	Yes			No	59	1	1	1	B59	58,310	47,913	82.2%	47,807	99.8%	47807	14586	14547	14550	14527	14527	TRUE
C59	59	Endometrium	Control	33	20.4	No	0	0	No	45.8	No		No	No	No	Yes			No	59	1	1	1	C59	27,022	16,212	60.0%	16,066	99.1%	16066	4740	4700	4692	4652	4652	TRUE
A60	60	Vagina	Control	40	20.4	No	0	1	No	57.3	No		No	No	No	No			No	60	0	0	0	A60	70,103	65,937	94.1%	65,898	99.9%	65898	47780	47724	47752	47484	42965	TRUE
B60	60	Cervix	Control	40	20.4	No	0	1	No	57.3	No		No	No	No	No			No	60	0	0	0	B60	55,007	50,148	91.2%	50,108	99.9%	50108	36068	36051	36038	35977	35809	TRUE
C60	60	Endometrium	Control	40	20.4	No	0	1	No	57.3	No		No	No	No	No			No	60	0	0	0	C60	25,082	12,292	49.0%	12,130	98.7%	12130	8369	8332	8315	8263	8225	TRUE
A61	61	Vagina	Control	30	27	No	0	0	Yes	31.8	No		No	No	No	No			No	61	0	0	1	A61	95,833	90,910	94.9%	90,872	100.0%	90872	45744	45295	45600	44787	41096	TRUE
B61	61	Cervix	Control	30	27	No	0	0	Yes	31.8	No		No	No	No	No			No	61	0	0	1	B61	83,526	78,454	93.9%	78,427	100.0%	78427	42524	42440	42480	42330	41813	TRUE
C61	61	Endometrium	Control	30	27	No	0	0	Yes	31.8	No		No	No	No	No			No	61	0	0	1	C61	82,784	77,605	93.7%	77,588	100.0%	77588	42242	42117	42209	42034	41667	TRUE
B62	62	Cervix	Control	30	22.2	No	0	0	No	41.7	No		No	No	No	No			No	62	0	0	1	B62	71,320	64,216	90.0%	64,121	99.9%	64121	47430	47383	47396	46622	46319	TRUE
C62	62	Endometrium	Control	30	22.2	No	0	0	No	41.7	No		No	No	No	No			No	62	0	0	1	C62	62,317	48,009	77.0%	47,751	99.5%	47751	34687	34624	34612	34013	33811	TRUE
A63	63	Vagina	Control	27	26.4	No	0	0	No	38.6	No		No	No	No	No			No	63	0	0	1	A63	108,720	101,477	93.3%	101,422	99.9%	101422	75054	75023	75013	75003	75000	TRUE
B63	63	Cervix	Control	27	26.4	No	0	0	No	38.6	No		No	No	No	No			No	63	0	0	1	B63	75,210	67,786	90.1%	67,723	99.9%	67723	50779	50741	50738	50727	50726	TRUE
C63	63	Endometrium	Control	27	26.4	No	0	0	No	38.6	No		No	No	No	No			No	63	0	0	1	C63	21,645	4,116	19.0%	3,760	91.4%	3760	2154	2094	2070	2010	2010	FALSE
A64	64	Vagina	Control	35	29.3	No	0	1	No	49.2	No		No	No	No	No			No	64	0	0	1	A64	117,677	110,895	94.2%	110,886	100.0%	110886	53668	53417	53535	52912	49675	TRUE
B64	64	Cervix	Control	35	29.3	No	0	1	No	49.2	No		No	No	No	No			No	64	0	0	1	B64	76,350	69,676	91.3%	69,621	99.9%	69621	33345	33306	33317	33290	33277	TRUE
C64	64	Endometrium	Control	35	29.3	No	0	1	No	49.2	No		No	No	No	No			No	64	0	0	1	C64	27,683	12,316	44.5%	11,959	97.1%	11959	5091	5020	5016	4951	4951	TRUE
A65	65	Vagina	Control	32	21.6	No	1	4	No	44.8	No		No	No	No	No			Yes	65	0	0	0	A65	86,213	76,120	88.3%	76,013	99.9%	76013	40539	40468	40460	40360	40303	TRUE
B65	65	Cervix	Control	32	21.6	No	1	4	No	44.8	No		No	No	No	No			Yes	65	0	0	0	B65	35,201	21,094	59.9%	20,959	99.4%	20959	10735	10690	10683	10663	10663	TRUE
C65	65	Endometrium	Control	32	21.6	No	1	4	No	44.8	No		No	No	No	No			Yes	65	0	0	0	C65	22,302	5,800	26.0%	5,579	96.2%	5579	2754	2697	2675	2642	2642	FALSE
A66	66	Vagina	Control	28	19	No	0	0	No	52.3	No		No	No	No	No			No	66	0	0	1	A66	88,848	83,007	93.4%	82,933	99.9%	82933	61870	61690	61706	61544	61529	TRUE
B66	66	Cervix	Control	28	19	No	0	0	No	52.3	No		No	No	No	No			No	66	0	0	1	B66	57,444	47,425	82.6%	47,297	99.7%	47297	35347	35304	35294	35227	35227	TRUE
C66	66	Endometrium	Control	28	19	No	0	0	No	52.3	No		No	No	No	No			No	66	0	0	1	C66	82,591	73,880	89.5%	73,742	99.8%	73742	55293	55259	55242	55205	55204	TRUE
A67	67	Vagina	Control	35	34.1	Yes	2	0	No	61.2	No		No	No	No	No			No	67	0	0	0	A67	62,254	55,882	89.8%	55,838	99.9%	55838	25034	24987	24993	24964	24962	TRUE
B67	67	Cervix	Control	35	34.1	Yes	2	0	No	61.2	No		No	No	No	No			No	67	0	0	0	B67	48,386	34,104	70.5%	33,868	99.3%	33868	16092	16029	16029	16001	16001	TRUE
C67	67	Endometrium	Control	35	34.1	Yes	2	0	No	61.2	No		No	No	No	No			No	67	0	0	0	C67	27,840	9,666	34.7%	9,421	97.5%	9421	4256	4173	4167	4121	4121	TRUE
A68	68	Vagina	Control	37	30.1	No	3	0	No	75	No		No	No	No	No			No	68	0	0	0	A68	140,536	129,748	92.3%	129,649	99.9%	129649	94455	94370	94382	94019	91272	TRUE
B68	68	Cervix	Control	37	30.1	No	3	0	No	75	No		No	No	No	No			No	68	0	0	0	B68	77,437	68,770	88.8%	68,666	99.8%	68666	50168	50135	50131	50074	49744	TRUE
C68	68	Endometrium	Control	37	30.1	No	3	0	No	75	No		No	No	No	No			No	68	0	0	0	C68	46,540	35,711	76.7%	35,498	99.4%	35498	24944	24851	24895	24795	24795	TRUE
A69	69	Vagina	Control	36	27.4	Yes	2	0	Yes	61.9	No		No	No	No	No			No	69	0	0	0	A69	88,259	80,276	91.0%	80,185	99.9%	80185	58074	58040	58035	58001	57981	TRUE
B69	69	Cervix	Control	36	27.4	Yes	2	0	Yes	61.9	No		No	No	No	No			No	69	0	0	0	B69	76,527	67,737	88.5%	67,635	99.8%	67635	48967	48912	48825	48787	48773	TRUE
C69	69	Endometrium	Control	36	27.4	Yes	2	0	Yes	61.9	No		No	No	No	No			No	69	0	0	0	C69	63,651	52,057	81.8%	51,820	99.5%	51820	37156	37101	37092	37032	37032	TRUE
A70	70	Vagina	Control	36	24	No	2	0	No	71.8	No		No	No	No	No			No	70	0	0	0	A70	84,552	77,491	91.6%	77,395	99.9%	77395	46836	46633	46746	46471	46329	TRUE
B70	70	Cervix	Control	36	24	No	2	0	No	71.8	No		No	No	No	No			No	70	0	0	0	B70	69,944	60,471	86.5%	60,349	99.8%	60349	36686	36616	36618	36561	36361	TRUE
C70	70	Endometrium	Control	36	24	No	2	0	No	71.8	No		No	No	No	No			No	70	0	0	0	C70	38,735	20,129	52.0%	19,808	98.4%	19808	11713	11630	11628	11568	11527	TRUE
A71	71	Vagina	Control	36	25.7	No	2	1	No	84	Yes		No	No	No	No			No	71	0	0	0	A71	119,970	113,590	94.7%	113,555	100.0%	113555	59689	59321	59470	58775	57835	TRUE
B71	71	Cervix	Control	36	25.7	No	2	1	No	84	Yes		No	No	No	No			No	71	0	0	0	B71	86,011	81,579	94.8%	81,563	100.0%	81563	45219	45017	45053	44800	44490	TRUE
C71	71	Endometrium	Control	36	25.7	No	2	1	No	84	Yes		No	No	No	No			No	71	0	0	0	C71	79,705	73,384	92.1%	73,334	99.9%	73334	38159	38008	38048	37870	37760	TRUE
A72	72	Vagina	Control	37	28.1	No	2	2	No	80	Yes		No	No	No	No			No	72	0	0	0	A72	106,586	99,647	93.5%	99,573	99.9%	99573	62395	62310	62308	62203	60969	TRUE
B72	72	Cervix	Control	37	28.1	No	2	2	No	80	Yes		No	No	No	No			No	72	0	0	0	B72	73,590	67,259	91.4%	67,183	99.9%	67183	43031	43000	43006	42966	42950	TRUE
C72	72	Endometrium	Control	37	28.1	No	2	2	No	80	Yes		No	No	No	No			No	72	0	0	0	C72	36,996	26,322	71.1%	26,190	99.5%	26190	16859	16823	16811	16788	16788	TRUE
A73	73	Vagina	Control	39	25.9	Yes	3	3	No	58	No		No	No	No	No			No	73	0	0	0	A73	73,052	67,251	92.1%	67,181	99.9%	67181	48976	48903	48896	48581	48507	TRUE
B73	73	Cervix	Control	39	25.9	Yes	3	3	No	58	No		No	No	No	No			No	73	0	0	0	B73	57,626	48,382	84.0%	48,279	99.8%	48279	35123	35088	35069	34871	34871	TRUE
C73	73	Endometrium	Control	39	25.9	Yes	3	3	No	58	No		No	No	No	No			No	73	0	0	0	C73	19,867	5,351	26.9%	5,101	95.3%	5101	3288	3246	3232	3189	3189	TRUE
A74	74	Vagina	Control	36	19.8	No	3	2	No	77	Yes		Yes	No	No	No			No	74	0	0	0	A74	70,707	65,936	93.3%	65,902	99.9%	65902	42118	42059	42060	42008	41709	TRUE
B74	74	Cervix	Control	36	19.8	No	3	2	No	77	Yes		Yes	No	No	No			No	74	0	0	0	B74	58,088	46,049	79.3%	45,862	99.6%	45862	25691	25638	25619	25579	25566	TRUE
C74	74	Endometrium	Control	36	19.8	No	3	2	No	77	Yes		Yes	No	No	No			No	74	0	0	0	C74	34,923	20,472	58.6%	20,266	99.0%	20266	10815	10752	10732	10710	10710	TRUE
A75	75	Vagina	Control	36	28.7	Yes	0	0	No	52.7	No		No	No	No	No			No	75	0	0	1	A75	77,814	71,287	91.6%	71,217	99.9%	71217	53151	53092	53103	53047	53044	TRUE
B75	75	Cervix	Control	36	28.7	Yes	0	0	No	52.7	No		No	No	No	No			No	75	0	0	1	B75	74,358	67,027	90.1%	66,937	99.9%	66937	50311	50287	50278	50267	50266	TRUE
C75	75	Endometrium	Control	36	28.7	Yes	0	0	No	52.7	No		No	No	No	No			No	75	0	0	1	C75	22,880	5,483	24.0%	5,189	94.6%	5189	3154	3083	3071	3002	3002	TRUE
A76	76	Vagina	Control	40	24.9	No	2	1	Yes	39.8	No		No	No	No	No			No	76	0	0	0	A76	76,122	70,457	92.6%	70,426	100.0%	70426	20223	20150	20164	20080	19694	TRUE
B76	76	Cervix	Control	40	24.9	No	2	1	Yes	39.8	No		No	No	No	No			No	76	0	0	0	B76	46,369	36,287	78.3%	36,145	99.6%	36145	10549	10499	10495	10463	10463	TRUE
C76	76	Endometrium	Control	40	24.9	No	2	1	Yes	39.8	No		No	No	No	No			No	76	0	0	0	C76	25,825	5,581	21.6%	5,227	93.7%	5227	1480	1405	1384	1323	1323	FALSE
A77	77	Vagina	Control	36	20.9	No	2	2	No	49	No		No	No	No	No			No	77	0	0	0	A77	75,162	66,818	88.9%	66,755	99.9%	66755	39149	39081	39093	38932	38919	TRUE
B77	77	Cervix	Control	36	20.9	No	2	2	No	49	No		No	No	No	No			No	77	0	0	0	B77	62,620	46,460	74.2%	46,183	99.4%	46183	31865	31779	31760	31682	31660	TRUE
C77	77	Endometrium	Control	36	20.9	No	2	2	No	49	No		No	No	No	No			No	77	0	0	0	C77	30,356	9,434	31.1%	9,028	95.7%	9028	5918	5842	5843	5738	5737	TRUE
A78	78	Vagina	Control	37	23	No	0	0	Yes	39	No		No	No	No	No			No	78	0	0	1	A78	90,209	83,242	92.3%	83,195	99.9%	83195	37960	37743	37820	37453	37199	TRUE
B78	78	Cervix	Control	37	23	No	0	0	Yes	39	No		No	No	No	No			No	78	0	0	1	B78	76,291	68,419	89.7%	68,368	99.9%	68368	39222	39120	39173	38995	38943	TRUE
C78	78	Endometrium	Control	37	23	No	0	0	Yes	39	No		No	No	No	No			No	78	0	0	1	C78	13,501	2,833	21.0%	2,616	92.3%	2616	1152	1122	1096	1054	1054	FALSE
A79	79	Vagina	Control	35	26.3	No	2	0	No	65	No		No	No	No	No			No	79	0	0	0	A79	71,185	64,736	90.9%	64,653	99.9%	64653	46582	46536	46539	46474	46470	TRUE
B79	79	Cervix	Control	35	26.3	No	2	0	No	65	No		No	No	No	No			No	79	0	0	0	B79	51,636	43,261	83.8%	43,133	99.7%	43133	31724	31685	31685	31665	31665	TRUE
C79	79	Endometrium	Control	35	26.3	No	2	0	No	65	No		No	No	No	No			No	79	0	0	0	C79	23,744	8,699	36.6%	8,437	97.0%	8437	5747	5706	5702	5606	5606	TRUE
A80	80	Vagina	Control	37	19.9	No	1	0	No	77	Yes		No	No	No	No			No	80	0	0	0	A80	121,261	110,834	91.4%	110,745	99.9%	110745	79820	79763	79766	78657	77673	TRUE
B80	80	Cervix	Control	37	19.9	No	1	0	No	77	Yes		No	No	No	No			No	80	0	0	0	B80	84,016	75,877	90.3%	75,813	99.9%	75813	54233	54204	54195	53559	52949	TRUE
C80	80	Endometrium	Control	37	19.9	No	1	0	No	77	Yes		No	No	No	No			No	80	0	0	0	C80	54,732	46,300	84.6%	46,163	99.7%	46163	33496	33456	33463	33062	33062	TRUE
