# Supplementary material for: Bacterial microbiome analysis of vaginal, cervical, and endometrial samples in patients with adenomyosis during the window of implantation
Source: Microbiol Spectr. 2026 Feb 18;14(4):e02791-25. doi: 10.1128/spectrum.02791-25 (PMC13055214; doi:10.1128/spectrum.02791-25)
Supplement: Table S2 — Beta-diversity difference testing results. [file spectrum.02791-25-s0005.xlsx]

## Sheet: Species_Overall
Supplementary Table S2: Beta-diversity difference testing results. Beta diversity was tested using permutational multivariate vector comparison methods PERMANOVA and ANOSIM, depending on PERMDISP test results (columns). Beta diversities were compared across different contrasts (rows) at different levels of taxonomic assignment (species, genera and families), at different anatomical sites (sheets:…
Target	PERMDISP statistic	PERMDISP p-value	ANOSIM statistic	ANOSIM p-value	PERMANOVA statistic	PERMANOVA p-value	Numerus	Group numeri
Anatomical_Site	0.0238637	0.982	-0.0086674	0.855	0.194666	0.987	180	[63 62 55]
Experiment_Group	10.0941	0.001	0.0805593	0.001	8.32955	0.001	180	[92 88]
Associated_Chronic_Conditions	2.97224	0.088	-0.000433587	0.465	1.64203	0.17	180	[145 35]
Previous_Intervention	3.64782	0.043	-0.02569	0.924	1.84892	0.158	180	[119 61]
Increased_Uteric_Volume	0.0206714	0.888	-0.00652283	0.546	0.384719	0.768	169	[124 45]
Adenomiosis_Type	7.7196	0.058	0.0565853	0.079	8.0856	0.003	92	[77 15]
Menorrhagia	0.493953	0.462	0.150091	0.001	19.8531	0.001	180	[114 66]
Dyspareunia	5.95141	0.063	0.0614386	0.094	8.08212	0.001	180	[160 20]
Chronic_Pelvic_Pain	1.13413	0.224	-0.00453313	0.521	4.41076	0.009	180	[138 42]
Enrollment_for_BMAF	11.853	0.001	-0.0341957	0.963	5.054	0.006	180	[124 56]
BMAF_Success	0.0266002	0.726	0.0504053	0.102	2.02244	0.141	50	[30 20]
Previous_Delivery_Type	9.48858	0.05	0.61893	0.001	16.2644	0.001	19	[10 9]
Chronic_Endometritis	2.99596	0.216	0.123756	0.056	4.81435	0.005	180	[172 8]

## Sheet: Species_Cervix
Target	PERMDISP statistic	PERMDISP p-value	ANOSIM statistic	ANOSIM p-value	PERMANOVA statistic	PERMANOVA p-value	Numerus	Group numeri
Experiment_Group	2.1988	0.05	0.0700033	0.011	3.04341	0.033	63	[32 31]
Associated_Chronic_Conditions	0.675318	0.356	-0.0249314	0.649	0.499837	0.653	63	[51 12]
Previous_Intervention	0.919003	0.252	-0.0437805	0.893	0.589848	0.598	63	[41 22]
Increased_Uteric_Volume	0.0577826	0.778	-0.0311612	0.728	0.0782912	0.984	59	[43 16]
Adenomiosis_Type	1.87069	0.239	0.0270853	0.322	2.5195	0.085	32	[27 5]
Menorrhagia	0.0359433	0.846	0.117205	0.01	6.01577	0.004	63	[40 23]
Dyspareunia	1.05817	0.333	0.0562123	0.235	2.288	0.094	63	[56 7]
Chronic_Pelvic_Pain	0.111633	0.676	-0.0333897	0.728	1.04723	0.357	63	[48 15]
Enrollment_for_BMAF	4.56684	0.031	-0.0411892	0.853	2.15795	0.101	63	[43 20]
BMAF_Success	0.0239719	0.682	0.00615174	0.32	0.636857	0.482	18	[11 7]
Previous_Delivery_Type	1.62142	0.323	0.592593	0.061	6.07192	0.029	7	[4 3]
Chronic_Endometritis	0.869054	0.613	0.179501	0.092	2.11641	0.097	63	[60 3]

## Sheet: Species_Endometrium
Target	PERMDISP statistic	PERMDISP p-value	ANOSIM statistic	ANOSIM p-value	PERMANOVA statistic	PERMANOVA p-value	Numerus	Group numeri
Experiment_Group	4.18342	0.01	0.058916	0.034	2.11948	0.098	55	[28 27]
Associated_Chronic_Conditions	1.52199	0.246	0.0134101	0.379	0.815815	0.473	55	[44 11]
Previous_Intervention	1.58894	0.13	-0.0483068	0.88	0.871392	0.434	55	[38 17]
Increased_Uteric_Volume	0.0282225	0.846	-0.00912861	0.527	0.182238	0.939	52	[38 14]
Adenomiosis_Type	3.18125	0.104	0.0190114	0.363	2.34811	0.119	28	[23 5]
Menorrhagia	0.541546	0.37	0.150748	0.003	6.46424	0.003	55	[35 20]
Dyspareunia	3.71514	0.222	0.0771889	0.179	3.16224	0.035	55	[49 6]
Chronic_Pelvic_Pain	0.538117	0.449	0.00267996	0.444	1.5734	0.19	55	[42 13]
Enrollment_for_BMAF	3.62319	0.032	-0.0668144	0.95	1.29757	0.261	55	[38 17]
BMAF_Success	0.303586	0.171	-0.0472041	0.55	0.59484	0.474	15	[9 6]
Previous_Delivery_Type	1.40886	0.095	0.62963	0.089	4.54428	0.098	6	[3 3]
Chronic_Endometritis	14.831	0.227	0.0319345	0.35	2.11742	0.062	55	[53 2]

## Sheet: Species_Vagina
Target	PERMDISP statistic	PERMDISP p-value	ANOSIM statistic	ANOSIM p-value	PERMANOVA statistic	PERMANOVA p-value	Numerus	Group numeri
Experiment_Group	4.00071	0.012	0.0681055	0.029	3.09694	0.021	62	[32 30]
Associated_Chronic_Conditions	0.71184	0.348	-0.0150219	0.573	0.580878	0.594	62	[50 12]
Previous_Intervention	1.44251	0.146	-0.0387937	0.879	0.606412	0.615	62	[40 22]
Increased_Uteric_Volume	0.0207491	0.877	-0.0181278	0.604	0.277208	0.887	58	[43 15]
Adenomiosis_Type	2.48855	0.202	0.0494511	0.206	2.85884	0.069	32	[27 5]
Menorrhagia	0.170188	0.618	0.151553	0.005	7.22456	0.002	62	[39 23]
Dyspareunia	2.24056	0.212	0.0288577	0.327	2.62697	0.051	62	[55 7]
Chronic_Pelvic_Pain	0.623669	0.366	-0.0187556	0.621	1.83097	0.141	62	[48 14]
Enrollment_for_BMAF	4.20534	0.036	-0.0488377	0.91	1.63372	0.179	62	[43 19]
BMAF_Success	0.0136375	0.803	0.00800866	0.299	0.707763	0.452	17	[10 7]
Previous_Delivery_Type	8.91696	0.185	0.333333	0.199	3.34126	0.207	6	[3 3]
Chronic_Endometritis	0.321097	0.779	0.0923567	0.22	1.52934	0.208	62	[59 3]

## Sheet: Genera_Overall
Target	PERMDISP statistic	PERMDISP p-value	ANOSIM statistic	ANOSIM p-value	PERMANOVA statistic	PERMANOVA p-value	Numerus	Group numeri
Anatomical_Site	0.139738	0.867	-0.00114832	0.442	0.304996	0.886	180	[63 62 55]
Experiment_Group	9.43912	0.002	0.0374102	0.002	8.29978	0.004	180	[92 88]
Associated_Chronic_Conditions	0.103946	0.739	-0.0180515	0.596	0.76286	0.425	180	[145 35]
Previous_Intervention	0.0675754	0.798	-0.00241299	0.468	0.62856	0.519	180	[119 61]
Increased_Uteric_Volume	0.58028	0.436	-0.0485132	0.858	0.383522	0.671	169	[124 45]
Adenomiosis_Type	2.19547	0.15	-0.0275725	0.594	2.50994	0.089	92	[77 15]
Menorrhagia	0.113632	0.7	-0.0103307	0.618	0.770297	0.389	180	[114 66]
Dyspareunia	0.319536	0.578	0.0361977	0.311	1.98097	0.168	180	[160 20]
Chronic_Pelvic_Pain	0.0786819	0.796	-0.00815608	0.53	1.1129	0.267	180	[138 42]
Enrollment_for_BMAF	9.0404	0.006	-0.0832335	0.999	6.46197	0.009	180	[124 56]
BMAF_Success	1.78781	0.212	-0.0537893	0.947	1.06986	0.316	50	[30 20]
Previous_Delivery_Type	3.23312	0.024	0.22524	0.007	2.09888	0.007	19	[10 9]
Chronic_Endometritis	0.249312	0.624	0.0435987	0.341	0.505398	0.584	180	[172 8]

## Sheet: Genera_Cervix
Target	PERMDISP statistic	PERMDISP p-value	ANOSIM statistic	ANOSIM p-value	PERMANOVA statistic	PERMANOVA p-value	Numerus	Group numeri
Experiment_Group	2.66159	0.112	0.0231194	0.094	2.88945	0.065	63	[32 31]
Associated_Chronic_Conditions	0.261782	0.626	-0.0576855	0.701	0.392944	0.665	63	[51 12]
Previous_Intervention	0.0106767	0.918	-0.0226624	0.589	0.0860414	0.978	63	[41 22]
Increased_Uteric_Volume	0.0698657	0.795	-0.0467105	0.683	0.126726	0.958	59	[43 16]
Adenomiosis_Type	0.617253	0.51	-0.0401149	0.57	0.772112	0.462	32	[27 5]
Menorrhagia	0.00172631	0.967	-0.00990677	0.516	0.305986	0.771	63	[40 23]
Dyspareunia	0.0579349	0.832	0.0063751	0.444	0.639357	0.475	63	[56 7]
Chronic_Pelvic_Pain	0.138224	0.715	-0.000148689	0.473	0.604627	0.494	63	[48 15]
Enrollment_for_BMAF	5.46651	0.025	-0.107444	0.993	3.461	0.047	63	[43 20]
BMAF_Success	0.583047	0.607	-0.0775803	0.816	0.50172	0.893	18	[11 7]
Previous_Delivery_Type	0.342518	0.488	0.111111	0.225	1.13561	0.306	7	[4 3]
Chronic_Endometritis	0.0527634	0.898	0.0446136	0.388	0.226609	0.837	63	[60 3]

## Sheet: Genera_Endometrium
Target	PERMDISP statistic	PERMDISP p-value	ANOSIM statistic	ANOSIM p-value	PERMANOVA statistic	PERMANOVA p-value	Numerus	Group numeri
Experiment_Group	3.78374	0.073	0.0290025	0.061	2.44983	0.087	55	[28 27]
Associated_Chronic_Conditions	0.277502	0.61	0.0380673	0.341	0.603572	0.531	55	[44 11]
Previous_Intervention	0.107203	0.751	0.00597424	0.409	0.588647	0.509	55	[38 17]
Increased_Uteric_Volume	0.196129	0.674	-0.0732183	0.801	0.145215	0.956	52	[38 14]
Adenomiosis_Type	0.574859	0.531	-0.0177219	0.495	0.837581	0.425	28	[23 5]
Menorrhagia	0.0543157	0.807	-0.0333722	0.686	0.183099	0.936	55	[35 20]
Dyspareunia	0.57219	0.508	0.0956522	0.24	1.00826	0.378	55	[49 6]
Chronic_Pelvic_Pain	0.00367609	0.955	-0.0577186	0.709	0.264925	0.787	55	[42 13]
Enrollment_for_BMAF	1.18755	0.284	-0.0729916	0.868	1.3771	0.226	55	[38 17]
BMAF_Success	1.18504	0.323	-0.116195	0.981	0.733582	0.597	15	[9 6]
Previous_Delivery_Type	1.51672	0.102	0.37037	0.093	1.10133	0.087	6	[3 3]
Chronic_Endometritis	0.688096	0.525	-0.199249	0.673	0.408887	0.837	55	[53 2]

## Sheet: Genera_Vagina
Target	PERMDISP statistic	PERMDISP p-value	ANOSIM statistic	ANOSIM p-value	PERMANOVA statistic	PERMANOVA p-value	Numerus	Group numeri
Experiment_Group	3.01306	0.098	0.0275577	0.061	3.00579	0.065	62	[32 30]
Associated_Chronic_Conditions	0.283499	0.606	-0.061757	0.72	0.383234	0.701	62	[50 12]
Previous_Intervention	0.0482322	0.845	-0.0164969	0.584	0.211932	0.882	62	[40 22]
Increased_Uteric_Volume	0.337405	0.533	-0.062157	0.761	0.345617	0.719	58	[43 15]
Adenomiosis_Type	1.00902	0.432	-0.0585206	0.598	0.820573	0.485	32	[27 5]
Menorrhagia	0.22116	0.647	-0.0200332	0.593	0.59565	0.515	62	[39 23]
Dyspareunia	0.00102955	0.986	0.00175575	0.461	0.590435	0.524	62	[55 7]
Chronic_Pelvic_Pain	0.0307055	0.861	-4.02848e-05	0.438	0.435725	0.65	62	[48 14]
Enrollment_for_BMAF	2.98791	0.084	-0.0991409	0.97	1.91885	0.129	62	[43 19]
BMAF_Success	0.232337	0.636	-0.0580087	0.749	0.404797	0.778	17	[10 7]
Previous_Delivery_Type	0.779547	0.702	0	0.405	1.43091	0.158	6	[3 3]
Chronic_Endometritis	0.669422	0.363	0.217059	0.148	1.36204	0.142	62	[59 3]

## Sheet: Families_Overall
Target	PERMDISP statistic	PERMDISP p-value	ANOSIM statistic	ANOSIM p-value	PERMANOVA statistic	PERMANOVA p-value	Numerus	Group numeri
Anatomical_Site	0.128844	0.888	-0.00108633	0.469	0.292313	0.876	180	[63 62 55]
Experiment_Group	9.14564	0.005	0.038688	0.003	8.60813	0.002	180	[92 88]
Associated_Chronic_Conditions	0.0709258	0.779	-0.0099253	0.563	0.612022	0.483	180	[145 35]
Previous_Intervention	0.113655	0.739	0.00125866	0.437	0.603315	0.477	180	[119 61]
Increased_Uteric_Volume	0.634715	0.448	-0.0487809	0.858	0.288322	0.766	169	[124 45]
Adenomiosis_Type	2.3743	0.109	-0.0804466	0.801	2.3087	0.106	92	[77 15]
Menorrhagia	0.061279	0.795	-0.00759836	0.536	0.710755	0.426	180	[114 66]
Dyspareunia	0.359929	0.531	0.0370838	0.315	1.80512	0.176	180	[160 20]
Chronic_Pelvic_Pain	0.142792	0.7	-0.00364704	0.513	1.1116	0.306	180	[138 42]
Enrollment_for_BMAF	8.55854	0.003	-0.0791037	0.998	6.70971	0.008	180	[124 56]
BMAF_Success	1.78636	0.18	-0.05444	0.945	1.05293	0.363	50	[30 20]
Previous_Delivery_Type	3.22693	0.017	0.213717	0.006	2.16466	0.02	19	[10 9]
Chronic_Endometritis	0.285893	0.59	0.0431059	0.336	0.485386	0.592	180	[172 8]

## Sheet: Families_Cervix
Target	PERMDISP statistic	PERMDISP p-value	ANOSIM statistic	ANOSIM p-value	PERMANOVA statistic	PERMANOVA p-value	Numerus	Group numeri
Experiment_Group	2.56824	0.12	0.0236261	0.082	3.00566	0.068	63	[32 31]
Associated_Chronic_Conditions	0.239753	0.643	-0.0473613	0.653	0.381495	0.654	63	[51 12]
Previous_Intervention	0.00359166	0.953	-0.017981	0.56	0.0760242	0.975	63	[41 22]
Increased_Uteric_Volume	0.0835892	0.769	-0.0493149	0.704	0.120857	0.925	59	[43 16]
Adenomiosis_Type	0.690284	0.458	-0.0940597	0.676	0.706184	0.528	32	[27 5]
Menorrhagia	0.00831234	0.928	-0.00453828	0.465	0.335023	0.654	63	[40 23]
Dyspareunia	0.0674812	0.806	0.010727	0.386	0.550062	0.514	63	[56 7]
Chronic_Pelvic_Pain	0.17397	0.689	0.00538772	0.409	0.647053	0.451	63	[48 15]
Enrollment_for_BMAF	5.26887	0.029	-0.101603	0.991	3.62914	0.053	63	[43 20]
BMAF_Success	0.577616	0.576	-0.0878332	0.871	0.510409	0.847	18	[11 7]
Previous_Delivery_Type	0.36407	0.483	0.111111	0.248	1.0444	0.304	7	[4 3]
Chronic_Endometritis	0.061129	0.902	0.0432381	0.391	0.224856	0.847	63	[60 3]

[truncated: 2 more sheets: Families_Endometrium, Families_Vagina]
