# Supplementary material for: Bacterial microbiome analysis of vaginal, cervical, and endometrial samples in patients with adenomyosis during the window of implantation
Source: Microbiol Spectr. 2026 Feb 18;14(4):e02791-25. doi: 10.1128/spectrum.02791-25 (PMC13055214; doi:10.1128/spectrum.02791-25)
Supplement: Table S3 — Descriptive statistics of relative abundance distributions of all detected bacterial species and genera (in sheets). [file spectrum.02791-25-s0006.xlsx]

## Sheet: Descriptives_species
Supplementary Table S3: Descriptive statistics of relative abundance distributions of all detected bacterial species and genera (in sheets).
	count	mean	std	min	25%	50%	75%	max
other Lactobacillus	180	0.386211	0.438622	-2.22045e-16	0	0.100966	0.927988	1
Lactobacillus iners	180	0.313099	0.413834	0	0	0.0144023	0.821089	1
Gardnerella vaginalis	180	0.139053	0.267033	0	0	0	0.195652	1
Lactobacillus gasseri	180	0.0735049	0.214718	0	0	0	0	1
other	180	0.0283933	0.0964656	-9.02056e-17	0	0	6.07153e-18	0.733588
Sneathia sanguinegens	180	0.00669503	0.0372385	0	0	0	0	0.254768
Prevotella timonensis	180	0.00665784	0.0240733	0	0	0	0	0.177955
Ureaplasma urealyticum	180	0.0060868	0.0188475	0	0	0	0	0.146346
Prevotella disiens	180	0.00520756	0.0234939	0	0	0	0	0.137918
Streptococcus agalactiae	180	0.00410927	0.0200738	0	0	0	0	0.12681
Streptococcus salivarius	180	0.00322887	0.0249579	0	0	0	0	0.213517
Dialister micraerophilus	180	0.00275044	0.0167289	0	0	0	0	0.148719
Bifidobacterium breve	180	0.00260222	0.02017	0	0	0	0	0.176971
Streptococcus oralis	180	0.00251434	0.0136341	0	0	0	0	0.111338
Staphylococcus caprae	180	0.00240951	0.0187197	0	0	0	0	0.191426
Finegoldia magna	180	0.00208821	0.00865642	0	0	0	0	0.0770335
Lactobacillus jensenii	180	0.00180215	0.00625742	0	0	0	0	0.0425604
Anaerococcus prevotii	180	0.001329	0.00649557	0	0	0	0	0.0534392
Prevotella_7 histicola	180	0.00114278	0.00768492	0	0	0	0	0.0822721
Prevotella_7 melaninogenica	180	0.000951633	0.00691857	0	0	0	0	0.0653368
Chlamydia trachomatis	180	0.000951579	0.00932222	0	0	0	0	0.108551
Prevotella colorans	180	0.000705305	0.00481019	0	0	0	0	0.0543317
Atopobium vaginae	180	0.000665253	0.00402329	0	0	0	0	0.0304377
Peptoniphilus grossensis	180	0.000570331	0.00358533	0	0	0	0	0.0301405
Peptostreptococcus anaerobius	180	0.000567394	0.0035342	0	0	0	0	0.0286646
Porphyromonas uenonis	180	0.000555556	0.00401117	0	0	0	0	0.0387437
Streptococcus anginosus	180	0.000529543	0.00330813	0	0	0	0	0.0296623
Acinetobacter junii	180	0.000526871	0.00539589	0	0	0	0	0.0669716
Veillonella montpellierensis	180	0.000523316	0.00378573	0	0	0	0	0.037085
Prevotella bivia	180	0.000476138	0.0036806	0	0	0	0	0.0315403
Blautia obeum	180	0.000467717	0.00627509	0	0	0	0	0.0841891
Lachnospiraceae NK4A136 group bacterium	180	0.000450771	0.00604773	0	0	0	0	0.0811388
Ruminococcus bromii	180	0.00044258	0.00593784	0	0	0	0	0.0796645
Wolbachia pipientis	180	0.000303927	0.00407761	0	0	0	0	0.0547069
Fusobacterium nucleatum	180	0.000303706	0.00328394	0	0	0	0	0.0423792
Herbaspirillum huttiense	180	0.000277409	0.00224102	0	0	0	0	0.0238745
Peptoniphilus lacrimalis	180	0.000207387	0.00162194	0	0	0	0	0.0155118
Anaerostipes hadrus	180	0.000183867	0.00246684	0	0	0	0	0.0330961
Escherichia-Shigella coli	180	0.000167014	0.00158	0	0	0	0	0.0150558
Bacteroides plebeius	180	0.000166074	0.00222811	0	0	0	0	0.0298932
[Eubacterium] siraeum group siraeum	180	0.000151104	0.00202728	0	0	0	0	0.0271988
Gemella asaccharolytica	180	0.000135136	0.00128633	0	0	0	0	0.0135092
Burkholderia-Caballeronia-Paraburkholderia cenocepacia	180	0.000117478	0.00157613	0	0	0	0	0.021146
Sutterella wadsworthensis	180	9.97006e-05	0.00133762	0	0	0	0	0.0179461
Anaerococcus vaginalis	180	9.87008e-05	0.00132421	0	0	0	0	0.0177661
Dialister propionicifaciens	180	8.98389e-05	0.00120532	0	0	0	0	0.016171
Ruminococcus bicirculans	180	8.95328e-05	0.00120121	0	0	0	0	0.0161159
[Eubacterium] hallii group hallii	180	8.95328e-05	0.00120121	0	0	0	0	0.0161159
Bacteroides uniformis	180	8.55787e-05	0.00114816	0	0	0	0	0.0154042
Neisseria perflava	180	8.39098e-05	0.00112577	0	0	0	0	0.0151038
Criibacterium bergeronii	180	8.08468e-05	0.00108467	0	0	0	0	0.0145524

## Sheet: Descriptives_genera
	count	mean	std	min	25%	50%	75%	max
Lactobacillus	180	0.774617	0.348875	0	0.662265	0.98176	1	1
Gardnerella	180	0.139053	0.267033	0	0	0	0.195652	1
Prevotella	180	0.0130468	0.0444627	0	0	0	0	0.220094
Streptococcus	180	0.010382	0.0426141	0	0	0	0	0.324855
Dialister	180	0.00778908	0.0338727	0	0	0	0	0.291078
Sneathia	180	0.00669503	0.0372385	0	0	0	0	0.254768
Megasphaera	180	0.00658576	0.0318933	0	0	0	0	0.28311
Shuttleworthia	180	0.006386	0.0605206	0	0	0	0	0.608808
Ureaplasma	180	0.0060868	0.0188475	0	0	0	0	0.146346
Fastidiosipila	180	0.00365972	0.017788	0	0	0	0	0.131939
Bifidobacterium	180	0.00260222	0.02017	0	0	0	0	0.176971
Staphylococcus	180	0.00240951	0.0187197	0	0	0	0	0.191426
Prevotella_7	180	0.00209442	0.0103926	0	0	0	0	0.0822721
Finegoldia	180	0.00208821	0.00865642	0	0	0	0	0.0770335
HT002	180	0.00200115	0.00882859	0	0	0	0	0.0595771
Anaerococcus	180	0.0014277	0.00736818	0	0	0	0	0.0712053
Chlamydia	180	0.000951579	0.00932222	0	0	0	0	0.108551
Subdoligranulum	180	0.000919618	0.012338	0	0	0	0	0.165531
Peptoniphilus	180	0.000777718	0.00485362	0	0	0	0	0.0421182
Porphyromonas	180	0.000745013	0.00521811	0	0	0	0	0.0469356
Atopobium	180	0.000665253	0.00402329	0	0	0	0	0.0304377
Blautia	180	0.000634356	0.00851078	0	0	0	0	0.114184
Veillonella	180	0.000590705	0.00388307	0	0	0	0	0.037085
Peptostreptococcus	180	0.000567394	0.0035342	0	0	0	0	0.0286646
Ruminococcus	180	0.000532113	0.00713905	0	0	0	0	0.0957804
Acinetobacter	180	0.000526871	0.00539589	0	0	0	0	0.0669716
Fenollaria	180	0.000510514	0.00444165	0	0	0	0	0.0508536
Faecalibacterium	180	0.00045642	0.00612351	0	0	0	0	0.0821556
Lachnospiraceae NK4A136 group	180	0.000450771	0.00604773	0	0	0	0	0.0811388
Howardella	180	0.000380016	0.00268899	0	0	0	0	0.0271182
Fusicatenibacter	180	0.00035107	0.0047101	0	0	0	0	0.0631927
Gemella	180	0.000322168	0.00217669	0	0	0	0	0.0173918
Agathobacter	180	0.00030588	0.00410382	0	0	0	0	0.0550585
Wolbachia	180	0.000303927	0.00407761	0	0	0	0	0.0547069
Fusobacterium	180	0.000303706	0.00328394	0	0	0	0	0.0423792
Herbaspirillum	180	0.000277409	0.00224102	0	0	0	0	0.0238745
Bacteroides	180	0.000251652	0.00337627	0	0	0	0	0.0452974
Anaerostipes	180	0.000183867	0.00246684	0	0	0	0	0.0330961
Ezakiella	180	0.000174692	0.00170197	0	0	0	0	0.0195708
Escherichia-Shigella	180	0.000167014	0.00158	0	0	0	0	0.0150558
Clostridium sensu stricto 1	180	0.00016331	0.00160404	0	0	0	0	0.0187784
[Eubacterium] siraeum group	180	0.000151104	0.00202728	0	0	0	0	0.0271988
Limosilactobacillus	180	0.000144309	0.00136539	0	0	0	0	0.013197
Pseudomonas	180	0.000140414	0.00134616	0	0	0	0	0.0147015
Burkholderia-Caballeronia-Paraburkholderia	180	0.000117478	0.00157613	0	0	0	0	0.021146
Lachnospira	180	0.000103937	0.00139446	0	0	0	0	0.0187087
Sutterella	180	9.97006e-05	0.00133762	0	0	0	0	0.0179461
[Eubacterium] hallii group	180	8.95328e-05	0.00120121	0	0	0	0	0.0161159
Rickettsia	180	8.88099e-05	0.00119151	0	0	0	0	0.0159858
DNF00809	180	8.85634e-05	0.0011882	0	0	0	0	0.0159414
Neisseria	180	8.39098e-05	0.00112577	0	0	0	0	0.0151038
UCG-002	180	8.16246e-05	0.00109511	0	0	0	0	0.0146924
Criibacterium	180	8.08468e-05	0.00108467	0	0	0	0	0.0145524
[Eubacterium] eligens group	180	8.07773e-05	0.00108374	0	0	0	0	0.0145399
Achromobacter	180	7.95816e-05	0.0010677	0	0	0	0	0.0143247
Parvimonas	180	7.25964e-05	0.000973983	0	0	0	0	0.0130674
Candidatus Cardinium	180	5.92066e-05	0.00079434	0	0	0	0	0.0106572
