# Supplementary material for: Bacterial microbiome analysis of vaginal, cervical, and endometrial samples in patients with adenomyosis during the window of implantation
Source: Microbiol Spectr. 2026 Feb 18;14(4):e02791-25. doi: 10.1128/spectrum.02791-25 (PMC13055214; doi:10.1128/spectrum.02791-25)
Supplement: Table S4 — Complete per-sample relative abundances of all detected bacterial species and genera (in sheets). [file spectrum.02791-25-s0007.xlsx]

## Sheet: Species_RAs
Supplementary Table S4: Complete per-sample relative abundances of all detected bacterial species and genera (in sheets)
Sample	Acinetobacter junii	Anaerococcus prevotii	Anaerococcus vaginalis	Anaerostipes hadrus	Atopobium vaginae	Bacteroides plebeius	Bacteroides uniformis	Bifidobacterium breve	Blautia obeum	Burkholderia-Caballeronia-Paraburkholderia cenocepacia	Chlamydia trachomatis	Criibacterium bergeronii	Dialister micraerophilus	Dialister propionicifaciens	Escherichia-Shigella coli	Finegoldia magna	Fusobacterium nucleatum	Gardnerella vaginalis	Gemella asaccharolytica	Herbaspirillum huttiense	Lachnospiraceae NK4A136 group bacterium	Lactobacillus gasseri	Lactobacillus iners	Lactobacillus jensenii	Neisseria perflava	Peptoniphilus grossensis	Peptoniphilus lacrimalis	Peptostreptococcus anaerobius	Porphyromonas uenonis	Prevotella bivia	Prevotella colorans	Prevotella disiens	Prevotella timonensis	Prevotella_7 histicola	Prevotella_7 melaninogenica	Ruminococcus bicirculans	Ruminococcus bromii	Sneathia sanguinegens	Staphylococcus caprae	Streptococcus agalactiae	Streptococcus anginosus	Streptococcus oralis	Streptococcus salivarius	Sutterella wadsworthensis	Ureaplasma urealyticum	Veillonella montpellierensis	Wolbachia pipientis	[Eubacterium] hallii group hallii	[Eubacterium] siraeum group siraeum
A1	0	0	0	0	0	0	0	0	0	0	0	0	0	0	0	0	0	0	0	0	0	0	1	0	0	0	0	0	0	0	0	0	0	0	0	0	0	0	0	0	0	0	0	0	0	0	0	0	0
A10	0	0	0	0	0	0	0	0	0	0	0	0	0	0	0	0	0	0	0	0	0	0	0	0	0	0	0	0	0	0	0	0	0	0	0	0	0	0	0	0	0	0	0	0	0	0	0	0	0
A11	0	0.0372606	0	0	0	0	0	0	0	0	0	0.0145524	0.0111142	0	0	0.0123536	0	0.176988	0	0	0	0	0.380122	0	0	0	0.0108344	0.0161516	0.0128333	0	0.0543317	0.0854756	0.0426978	0	0	0	0	0	0	0	0	0	0	0	0.0226682	0	0	0	0
A12	0	0	0	0	0	0	0	0	0	0	0	0	0	0	0	0	0	0.243416	0	0	0	0	0.595104	0	0	0	0	0	0	0	0	0	0	0	0	0	0	0	0	0.0305164	0	0	0	0	0	0	0	0	0
A13	0	0	0	0	0	0	0	0	0	0	0	0	0	0	0	0	0	0	0	0	0	0	1	0	0	0	0	0	0	0	0	0	0	0	0	0	0	0	0	0	0	0	0	0	0	0	0	0	0
A14	0	0	0	0	0	0	0	0	0	0	0	0	0.148719	0	0.0150067	0.0160184	0	0.380115	0	0	0	0	0.166423	0	0	0.0199528	0	0.0286646	0	0.028496	0	0.109375	0.0671088	0.0201214	0	0	0	0	0	0	0	0	0	0	0	0	0	0	0
A15	0	0	0	0	0	0	0	0	0	0	0	0	0	0	0	0	0	0	0	0	0	0	0.0250975	0	0	0	0	0	0	0	0	0	0	0	0	0	0	0	0	0	0	0	0	0	0	0	0	0	0
A16	0	0	0	0	0	0	0	0	0	0	0	0	0	0	0	0	0	0	0	0	0	0	0.800927	0.0241	0	0	0	0	0	0	0	0	0	0	0	0	0	0	0	0.0978444	0	0	0	0	0	0	0	0	0
A17	0	0.0383355	0	0	0	0	0	0	0	0	0	0	0.016055	0	0	0.0588621	0	0	0	0	0	0	0	0.0132218	0	0.0109668	0	0	0	0	0	0	0.0516151	0	0	0	0	0	0	0	0.0296623	0.0314355	0	0	0.146346	0	0	0	0
A18	0	0	0	0	0	0	0	0	0	0	0	0	0	0	0	0	0	0	0	0	0	0.219592	0	0	0	0	0	0	0	0	0	0	0	0	0	0	0	0	0	0	0	0	0	0	0	0	0	0	0
A19	0	0	0	0	0	0	0	0	0	0	0	0	0	0	0	0	0	0	0	0	0	0	0.918291	0	0	0	0	0	0	0	0	0	0	0	0	0	0	0	0	0	0	0	0	0	0	0	0	0	0
A2	0	0	0	0	0	0	0	0	0	0	0	0	0	0	0	0	0	0	0	0	0	0	0.9403	0	0	0	0	0	0	0	0	0	0	0	0	0	0	0	0	0	0	0	0	0	0	0	0	0	0
A20	0	0	0	0	0	0	0	0	0	0	0	0	0	0	0	0	0	0	0	0	0	0	0.0886506	0	0	0	0	0	0	0	0	0	0	0	0	0	0	0	0	0	0	0	0	0	0	0	0	0	0
A21	0	0	0	0	0	0	0	0	0	0	0	0	0	0	0	0	0	0	0	0	0	0	0.971054	0	0	0	0	0	0	0	0	0	0	0	0	0	0	0	0	0	0	0	0	0	0.0289459	0	0	0	0
A23	0	0.0139386	0	0	0	0	0	0	0	0	0	0	0.0139844	0	0	0.0221	0.0122879	0.215131	0	0	0	0	0.275378	0	0	0.0149931	0	0	0.0387437	0	0.0109583	0.129344	0.0663916	0	0	0	0	0	0	0	0	0	0	0	0	0	0	0	0
A24	0	0	0	0	0	0	0	0	0	0	0	0	0	0	0	0	0	0.05981	0	0	0	0	0.127316	0	0	0	0	0	0	0	0	0	0	0	0	0	0	0	0	0	0	0	0	0	0.0305094	0	0	0	0
A25	0	0	0	0	0	0	0	0	0	0	0	0	0	0	0	0	0	0	0	0	0	0	0	0	0	0	0	0	0	0	0	0	0	0	0	0	0	0	0	0	0	0	0	0	0	0	0	0	0
A26	0	0	0	0	0	0	0	0	0	0	0	0	0	0	0	0	0	0	0	0	0	0	0.923497	0	0	0	0	0	0	0	0	0	0	0	0	0	0	0	0	0	0	0	0	0	0	0	0	0	0
A27	0	0	0	0	0	0	0	0	0	0	0	0	0	0	0	0	0	0	0	0	0	0	0.939752	0	0	0	0	0	0	0	0	0.0241228	0.0115327	0	0	0	0	0	0	0	0	0	0	0	0.0245927	0	0	0	0
A28	0	0	0	0	0	0	0	0	0	0	0	0	0	0	0	0	0	0	0	0	0	0.269757	0.730243	0	0	0	0	0	0	0	0	0	0	0	0	0	0	0	0	0	0	0	0	0	0	0	0	0	0
A29	0	0	0	0	0	0	0	0	0	0	0	0	0	0	0	0	0	0	0	0	0	0	0.340045	0	0	0	0	0	0	0	0	0	0	0	0	0	0	0	0	0	0	0	0	0	0.0326733	0	0	0	0
A3	0	0	0	0	0	0	0	0	0	0	0	0	0	0	0	0	0	0	0	0	0	0	0.0387742	0.0196451	0	0	0	0	0	0	0	0	0	0	0	0	0	0	0	0	0	0	0	0	0	0	0	0	0
A30	0	0	0	0	0	0	0	0	0	0	0	0	0	0	0	0.0139703	0	0	0	0	0	0	0.0171443	0	0	0	0	0	0	0	0	0	0	0	0	0	0	0	0	0	0	0	0	0	0.0751338	0	0	0	0
A31	0	0	0	0	0	0	0	0	0	0	0	0	0	0	0	0	0	0	0	0	0	0	0	0	0	0	0	0	0	0	0	0	0	0	0	0	0	0	0	0	0	0	0	0	0	0	0	0	0
A32	0	0	0	0	0	0	0	0	0	0	0	0	0	0	0	0	0	0	0	0	0	0	0	0	0	0	0	0	0	0	0	0	0	0	0	0	0	0	0	0	0	0	0	0	0.0185688	0	0	0	0
A33	0	0	0	0	0	0	0	0	0	0	0	0	0	0	0	0	0	0	0	0	0	0	0	0.016721	0	0	0	0	0	0	0	0	0	0	0	0	0	0	0	0	0	0	0	0	0	0	0	0	0
A4	0	0	0	0	0	0	0	0	0	0	0	0	0	0	0	0	0	0	0	0	0	0	0	0	0	0	0	0	0	0	0	0	0	0	0	0	0	0	0	0	0	0	0	0	0	0	0	0	0
A5	0	0	0	0	0	0	0	0	0	0	0	0	0	0	0	0	0	0	0	0	0	0	0	0	0	0	0	0	0	0	0	0	0	0	0	0	0	0	0	0	0	0	0	0	0	0	0	0	0
A50	0	0	0	0	0	0	0	0	0	0	0	0	0	0	0	0	0	0	0	0	0	0	0.0296921	0.0323679	0	0	0	0	0	0	0	0	0	0	0	0	0	0	0	0	0	0	0	0	0.0194299	0	0	0	0
A51	0	0	0	0	0	0	0	0	0	0	0	0	0	0	0	0	0	0	0	0	0	0	0	0	0	0	0	0	0	0	0	0	0	0	0	0	0	0	0	0	0	0	0	0	0	0	0	0	0
A52	0	0	0	0	0	0	0	0	0	0	0	0	0	0	0	0	0	0	0	0	0	0	0	0	0	0	0	0	0	0	0	0	0	0	0	0	0	0	0	0	0	0	0	0	0	0	0	0	0
A53	0	0	0	0	0	0	0	0	0	0	0	0	0	0	0	0.0114356	0	0.988564	0	0	0	0	0	0	0	0	0	0	0	0	0	0	0	0	0	0	0	0	0	0	0	0	0	0	0	0	0	0	0
A54	0	0	0	0	0	0	0	0	0	0	0	0	0	0	0	0	0	0	0	0	0	0.802829	0	0	0	0	0	0	0	0	0	0	0	0	0	0	0	0	0.0703609	0.12681	0	0	0	0	0	0	0	0	0
A55	0	0	0	0	0	0	0	0	0	0	0	0	0	0	0	0	0	0	0	0	0	0	0.822665	0	0	0	0	0	0	0	0	0	0	0	0	0	0	0	0	0	0	0	0	0	0	0	0	0	0
A56	0	0	0	0	0	0	0	0	0	0	0	0	0	0	0	0	0	0	0	0	0	0	0.0163556	0	0	0	0	0	0	0	0	0	0	0	0	0	0	0	0	0	0	0	0	0	0	0	0	0	0
A57	0	0	0	0	0	0	0	0	0	0	0	0	0	0	0	0.014435	0	0	0	0	0	0	0	0	0	0	0	0	0	0	0	0	0	0	0	0	0	0	0	0	0	0	0	0	0	0	0	0	0
A58	0	0	0	0	0	0	0	0	0	0	0	0	0	0	0	0	0	0.0252515	0	0	0	0	0.857296	0	0	0	0	0	0	0	0	0	0	0	0	0	0	0	0	0	0	0	0	0	0.0440471	0.0158537	0	0	0
A59	0	0	0	0	0.0170417	0	0	0	0	0	0	0	0.0119059	0	0	0	0	0.827902	0	0	0	0	0	0	0	0	0	0	0	0	0	0	0	0	0	0	0	0	0	0	0	0	0	0	0	0	0	0	0
A6	0	0.0214056	0	0	0	0	0	0	0	0	0	0	0	0	0	0	0	0	0	0	0	0	0.921522	0	0	0	0	0	0	0	0	0	0	0	0.0570724	0	0	0	0	0	0	0	0	0	0	0	0	0	0
A60	0	0	0	0	0	0	0	0	0	0	0	0	0	0	0	0	0	0	0	0	0	0.332309	0.657074	0	0	0	0	0	0	0	0	0	0	0	0	0	0	0	0	0	0	0	0	0	0	0	0	0	0
A61	0	0	0	0	0	0	0	0	0	0	0	0	0	0	0	0	0	0.254265	0	0	0	0	0.203282	0	0	0	0	0	0	0	0	0	0.166621	0	0	0	0	0.254768	0	0	0	0	0	0	0	0	0	0	0
A63	0	0	0	0	0	0	0	0	0	0	0	0	0	0	0	0	0	0	0	0	0	0	0	0	0	0	0	0	0	0	0	0	0	0	0	0	0	0	0	0	0	0	0	0	0	0	0	0	0
A64	0	0	0	0	0	0	0	0	0	0	0	0	0	0	0	0	0	0.365529	0	0	0	0	0	0	0	0	0	0	0	0	0.0277957	0	0.177955	0	0	0	0	0.234921	0	0	0	0	0	0	0	0	0	0	0
A65	0	0	0	0	0	0	0	0	0	0	0	0	0	0	0	0	0	0.75194	0	0	0	0.153308	0	0	0	0	0	0	0	0	0	0	0	0	0	0	0	0	0	0	0	0	0	0	0.0947524	0	0	0	0
A66	0	0	0	0	0	0	0	0	0	0	0	0	0	0	0	0	0	0	0	0	0	0	0	0	0	0	0	0	0	0	0	0	0	0	0	0	0	0	0	0	0	0	0	0	0	0	0	0	0
A67	0	0	0	0	0	0	0	0	0	0	0	0	0.0224467	0	0	0	0	0.977553	0	0	0	0	0	0	0	0	0	0	0	0	0	0	0	0	0	0	0	0	0	0	0	0	0	0	0	0	0	0	0
A68	0	0	0	0	0	0	0	0	0	0	0	0	0	0	0	0	0	0	0	0	0	0	0.820563	0	0	0	0	0	0	0	0	0	0	0	0	0	0	0	0	0	0	0	0	0	0	0	0	0	0
A69	0	0	0	0	0	0	0	0	0	0	0	0	0	0	0	0	0	0	0	0	0	0	0.979114	0	0	0	0	0	0	0	0	0	0	0	0	0	0	0	0	0	0	0	0	0	0.0208857	0	0	0	0
A7	0	0	0	0	0	0	0	0	0	0	0	0	0	0	0	0	0	0.208092	0	0	0	0	0	0	0	0	0	0	0	0	0	0	0.0598298	0	0	0	0	0.011797	0	0	0	0	0	0	0	0	0	0	0
A70	0	0	0	0	0	0	0	0.176971	0	0	0	0	0	0	0	0	0	0	0	0	0	0.172505	0	0	0	0	0	0	0	0	0	0	0	0	0	0	0	0	0.0130689	0	0	0.0793861	0.193623	0	0	0	0	0	0
A71	0	0	0	0	0	0	0	0	0	0	0	0	0	0	0	0	0	0.331034	0	0	0	0.077844	0	0.011568	0.0151038	0	0	0	0	0	0	0	0	0.0131822	0.0221945	0	0	0	0	0	0	0.0211952	0	0	0	0	0	0	0
A72	0	0	0	0	0	0	0	0	0	0	0	0	0	0	0	0	0	0.329803	0	0	0	0.654245	0	0	0	0	0	0	0	0	0	0	0	0	0	0	0	0	0	0	0	0	0	0	0	0	0	0	0
A73	0	0	0	0	0	0	0	0	0	0	0	0	0	0	0	0	0	0	0	0	0	0	0.982089	0	0	0	0	0	0	0	0	0	0	0	0	0	0	0	0	0	0	0	0	0	0.0179106	0	0	0	0
A74	0	0	0	0	0	0	0	0	0	0	0	0	0	0	0	0	0	0.242227	0	0	0	0.682924	0	0	0	0	0	0	0	0	0	0	0	0	0	0	0	0	0	0	0	0	0	0	0.062494	0.0123549	0	0	0
A75	0	0	0	0	0	0	0	0	0	0	0	0	0	0	0	0	0	0	0	0	0	0	0	0	0	0	0	0	0	0	0	0	0	0	0	0	0	0	0	0	0	0	0	0	0	0	0	0	0
A76	0	0	0	0	0.0304377	0	0	0	0	0	0	0	0	0	0	0	0	0.801161	0	0	0	0	0	0	0	0	0	0	0	0	0	0	0	0	0	0	0	0	0	0	0.0126562	0	0	0	0.114063	0	0	0	0
A77	0	0.0534392	0.0177661	0	0	0	0	0	0	0	0	0	0	0	0	0.0770335	0	0.19844	0	0	0	0	0	0	0	0	0	0	0	0	0	0	0	0	0	0	0	0	0	0	0	0	0	0	0	0	0	0	0
A78	0	0	0	0	0	0	0	0	0	0	0	0	0	0	0	0.0200125	0	0.462421	0	0	0	0.14326	0	0	0	0	0	0	0	0	0	0.0155059	0	0	0	0	0	0	0	0	0	0.0466661	0	0	0	0	0	0	0
A79	0	0	0	0	0	0	0	0	0	0	0	0	0	0	0	0.0246735	0	0	0	0	0	0.975327	0	0	0	0	0	0	0	0	0	0	0	0	0	0	0	0	0	0	0	0	0	0	0	0	0	0	0
A8	0	0	0	0	0	0	0	0	0	0	0	0	0	0	0	0	0	0.764187	0	0	0	0	0.171282	0	0	0	0	0	0	0	0	0	0	0.0524006	0	0	0	0	0	0	0	0	0	0	0	0	0	0	0
A80	0	0	0	0	0	0	0	0	0	0	0	0	0	0	0	0	0	0	0	0	0	0	0.868331	0	0	0	0	0	0	0	0	0	0	0	0	0	0	0	0	0	0	0	0	0	0	0	0	0	0
A9	0	0	0	0	0	0	0	0	0	0	0	0	0	0	0	0	0	0	0	0	0	0	1	0	0	0	0	0	0	0	0	0	0	0	0	0	0	0	0	0	0	0	0	0	0	0	0	0	0
B1	0	0	0	0	0	0	0	0	0	0	0	0	0	0	0	0	0	0	0	0	0	0	1	0	0	0	0	0	0	0	0	0	0	0	0	0	0	0	0	0	0	0	0	0	0	0	0	0	0
B10	0	0	0	0	0	0	0	0	0	0	0	0	0	0	0	0	0	0	0	0	0	0	0	0	0	0	0	0	0	0	0	0	0	0	0	0	0	0	0	0	0	0	0	0	0	0	0	0	0
B11	0	0	0	0	0	0	0	0	0	0	0	0	0	0	0	0	0	0.0316061	0	0	0	0	0.952641	0	0	0	0	0	0	0	0	0	0	0	0	0	0	0	0	0	0	0	0	0	0.0157528	0	0	0	0
B12	0	0	0	0	0	0	0	0	0	0	0	0	0	0	0	0	0	0.294972	0	0	0	0	0.57901	0	0	0	0	0	0	0	0	0	0	0	0	0	0	0	0	0.0665603	0	0	0	0	0	0	0	0	0
B13	0	0	0	0	0	0	0	0	0	0	0	0	0	0	0	0	0	0	0	0	0	0	1	0	0	0	0	0	0	0	0	0	0	0	0	0	0	0	0	0	0	0	0	0	0	0	0	0	0
B14	0	0	0	0	0	0	0	0	0	0	0	0	0.132293	0	0	0	0	0.57395	0	0	0	0	0.0491453	0	0	0	0	0.0275455	0	0.0315403	0	0.118172	0.047566	0.0197882	0	0	0	0	0	0	0	0	0	0	0	0	0	0	0
B15	0	0	0	0	0	0	0	0	0	0	0	0	0	0	0	0	0	0	0	0	0	0	0.0138076	0	0	0	0	0	0	0	0	0	0	0	0	0	0	0	0	0	0	0	0	0	0	0	0	0	0
B16	0	0	0	0	0	0	0	0	0	0	0	0	0	0	0	0	0	0	0	0	0	0	0.802706	0.0178171	0	0	0	0	0	0	0	0	0	0	0	0	0	0	0	0.119643	0	0	0	0	0	0	0	0	0
B17	0	0.0193228	0	0	0	0	0	0	0	0	0	0	0	0	0	0.0295998	0	0	0	0	0	0	0	0.0197964	0	0	0	0	0	0	0	0	0.0251717	0	0	0	0	0	0	0	0.0150367	0.0152025	0	0	0.0204594	0	0	0	0
B19	0	0	0	0	0	0	0	0	0	0	0	0	0	0	0	0	0	0	0	0	0	0	0.942443	0	0	0	0	0	0	0	0	0	0	0	0	0	0	0	0	0	0	0	0	0	0	0	0	0	0
B2	0	0	0	0	0	0	0	0	0	0	0	0	0	0	0	0	0	0	0	0	0	0	0.98146	0	0	0	0	0	0	0	0	0	0	0	0	0	0	0	0	0	0	0	0	0	0	0	0	0	0
B20	0	0	0	0	0	0	0	0	0	0	0	0	0	0	0	0	0	0	0	0	0	0	0.0782428	0	0	0	0	0	0	0	0	0	0	0	0	0	0	0	0	0	0	0	0	0	0	0	0	0	0
B21	0	0	0	0	0	0	0	0	0	0	0	0	0	0	0	0	0	0	0	0	0	0	0.989373	0	0	0	0	0	0	0	0	0	0	0	0	0	0	0	0	0	0	0	0	0	0.0106272	0	0	0	0
B22	0	0	0	0	0	0	0	0	0	0	0	0	0	0	0	0	0	0	0	0	0	0	0	0	0	0	0	0	0	0	0	0	0	0	0	0	0	0	0	0	0	0	0	0	0	0	0	0	0
B23	0	0.015723	0	0	0	0	0	0	0	0	0	0	0.01893	0	0	0.0212289	0	0.237463	0	0	0	0	0.188165	0	0	0.0301405	0.0109834	0	0.0311906	0	0.0129701	0.11937	0.0877537	0	0	0	0	0	0	0	0	0	0	0	0	0	0	0	0
B24	0	0	0	0	0	0	0	0	0	0	0	0	0	0	0	0	0	0.156857	0	0	0	0	0.230737	0	0	0	0	0	0	0	0	0	0	0	0	0	0	0	0	0	0	0	0	0	0.0216402	0	0	0	0
B25	0	0	0	0	0	0	0	0	0	0	0	0	0	0	0	0	0	0	0	0	0	0	0	0	0	0	0	0	0	0	0	0	0	0	0	0	0	0	0	0	0	0	0	0	0	0	0	0	0
B26	0	0	0	0	0	0	0	0	0	0	0	0	0	0	0	0	0	0	0	0	0	0	0.96627	0	0	0	0	0	0	0	0	0	0	0	0	0	0	0	0	0	0	0	0	0	0	0	0	0	0
B27	0	0	0	0	0	0	0	0	0	0	0.0627335	0	0	0	0	0	0	0	0	0	0	0	0.937267	0	0	0	0	0	0	0	0	0	0	0	0	0	0	0	0	0	0	0	0	0	0	0	0	0	0
B28	0	0	0	0	0	0	0	0	0	0	0	0	0	0	0	0	0	0	0	0	0	0.191466	0.808534	0	0	0	0	0	0	0	0	0	0	0	0	0	0	0	0	0	0	0	0	0	0	0	0	0	0
B29	0	0	0	0	0	0	0	0	0	0	0	0	0	0	0	0	0	0	0	0	0	0	0.323773	0	0	0	0	0	0	0	0	0	0	0	0	0	0	0	0	0	0	0	0	0	0.0133496	0	0	0	0
B3	0	0	0	0	0	0	0	0	0	0	0	0	0	0	0	0	0	0	0	0	0	0	0	0.0250351	0	0	0	0	0	0	0	0	0	0	0	0	0	0	0	0	0	0	0	0	0	0	0	0	0
B30	0	0	0	0	0	0	0	0	0	0	0	0	0	0	0	0.0144337	0	0	0	0	0	0	0.014997	0	0	0	0	0	0	0	0	0	0	0	0	0	0	0	0	0	0	0	0	0	0.044079	0	0	0	0
B31	0	0	0	0	0	0	0	0	0	0	0	0	0	0	0	0	0	0	0	0	0	0	0	0	0	0	0	0	0	0	0	0	0	0	0	0	0	0	0	0	0	0	0	0	0	0	0	0	0
B32	0	0	0	0	0	0	0	0	0	0	0	0	0	0	0	0	0	0	0	0	0	0	0	0	0	0	0	0	0	0	0	0	0	0	0	0	0	0	0	0	0	0	0	0	0	0	0	0	0
B33	0	0	0	0	0	0	0	0	0	0	0	0	0	0	0	0	0	0	0	0	0	0	0	0.0173703	0	0	0	0	0	0	0	0	0	0	0	0	0	0	0	0	0	0	0	0	0	0	0	0	0
B4	0	0	0	0	0	0	0	0	0	0	0	0	0	0	0	0	0	0	0	0	0	0	0	0	0	0	0	0	0	0	0	0	0	0	0	0	0	0	0	0	0	0	0	0	0	0	0	0	0
B5	0	0	0	0	0	0	0	0	0	0	0	0	0	0	0	0	0	0	0	0	0	0	0	0	0	0	0	0	0	0	0	0	0	0	0	0	0	0	0	0	0	0	0	0	0	0	0	0	0
B50	0	0	0	0	0	0	0	0	0	0	0	0	0	0	0	0	0	0	0	0	0	0	0.023752	0.0425604	0	0	0	0	0	0	0	0	0	0	0	0	0	0	0	0	0	0	0	0	0.0104838	0	0	0	0
B51	0	0	0	0	0	0	0	0	0	0	0	0	0	0	0	0	0	0	0	0	0	0	0	0	0	0	0	0	0	0	0	0	0	0	0	0	0	0	0	0	0	0	0	0	0	0	0	0	0
B52	0	0	0	0	0	0	0	0	0	0	0	0	0	0	0	0	0	0	0	0	0	0	0	0	0	0	0	0	0	0	0	0	0	0	0	0	0	0	0	0	0	0	0	0	0	0	0	0	0
B53	0	0	0	0	0	0	0	0	0	0	0	0	0	0	0	0	0	1	0	0	0	0	0	0	0	0	0	0	0	0	0	0	0	0	0	0	0	0	0	0	0	0	0	0	0	0	0	0	0
B54	0	0	0	0	0	0	0	0	0	0	0	0	0	0	0	0	0	0	0	0	0	0.703139	0	0	0	0	0	0	0	0	0	0	0	0	0	0	0	0	0.191426	0.0953954	0	0.0100394	0	0	0	0	0	0	0
B55	0	0	0	0	0	0	0	0	0	0	0	0	0	0	0	0	0	0	0	0	0	0	0.690953	0	0	0	0	0	0	0	0	0	0	0	0	0	0	0	0	0	0	0	0	0	0	0	0	0	0
B56	0	0	0	0	0	0	0	0	0	0	0	0	0	0	0	0	0	0	0	0	0	0	0.0409585	0	0	0	0	0	0	0	0	0	0	0	0	0	0	0	0	0	0	0	0	0	0	0	0	0	0
B57	0	0	0	0	0	0	0	0	0	0	0	0	0	0	0	0	0	0	0	0	0	0	0	0	0	0	0	0	0	0	0	0	0	0	0	0	0	0	0	0	0	0	0	0	0	0	0	0	0
B58	0	0	0	0	0	0	0	0	0	0	0	0	0	0	0	0	0	0	0	0	0	0	0.85527	0	0	0	0	0	0	0	0	0	0	0	0	0	0	0	0	0	0	0	0	0	0	0	0	0	0
B59	0	0	0	0	0.0245339	0	0	0	0	0	0	0	0	0	0	0	0	0.692356	0	0	0	0	0	0	0	0	0	0	0	0	0	0	0	0	0	0	0	0	0	0	0	0	0	0	0	0	0	0	0
B6	0	0.0266713	0	0	0	0	0	0	0	0	0	0	0	0	0	0	0	0	0.0135092	0	0	0	0.868695	0	0	0	0	0.0127202	0	0	0	0	0	0	0.0653368	0	0	0	0	0	0	0	0	0	0	0	0	0	0
B60	0	0	0	0	0	0	0	0	0	0	0	0	0	0	0	0	0	0	0	0	0	0.242374	0.757626	0	0	0	0	0	0	0	0	0	0	0	0	0	0	0	0	0	0	0	0	0	0	0	0	0	0
B61	0	0	0	0	0	0	0	0	0	0	0	0	0	0	0	0	0	0.349994	0	0	0	0	0.24304	0	0	0	0	0	0	0	0	0	0.0863742	0	0	0	0	0.216082	0	0	0	0	0	0	0	0	0	0	0
B62	0	0	0	0	0	0	0	0	0	0	0	0	0	0	0	0	0	0	0	0	0	1	0	0	0	0	0	0	0	0	0	0	0	0	0	0	0	0	0	0	0	0	0	0	0	0	0	0	0
B63	0	0	0	0	0	0	0	0	0	0	0	0	0	0	0	0	0	0	0	0	0	0	0	0	0	0	0	0	0	0	0	0	0	0	0	0	0	0	0	0	0	0	0	0	0	0	0	0	0
B64	0	0	0	0	0	0	0	0	0	0	0	0	0	0	0	0	0	0.482565	0	0	0	0	0	0	0	0	0	0	0	0	0.0104208	0	0.0777247	0	0	0	0	0.228087	0	0	0	0	0	0	0	0	0	0	0
B65	0	0	0	0	0	0	0	0	0	0	0	0	0	0	0	0	0	0.7508	0	0	0	0.214743	0	0	0	0	0	0	0	0	0	0	0	0	0	0	0	0	0	0	0	0	0	0	0.0344568	0	0	0	0
B66	0	0	0	0	0	0	0	0	0	0	0	0	0	0	0	0	0	0	0	0	0	0	0	0	0	0	0	0	0	0	0	0	0	0	0	0	0	0	0	0	0	0	0	0	0	0	0	0	0
B67	0	0	0	0	0	0	0	0	0	0	0	0	0	0	0	0	0	1	0	0	0	0	0	0	0	0	0	0	0	0	0	0	0	0	0	0	0	0	0	0	0	0	0	0	0	0	0	0	0
B68	0	0	0	0	0	0	0	0	0	0	0	0	0	0	0	0	0	0	0	0	0	0	0.878921	0	0	0	0	0	0	0	0	0	0	0	0	0	0	0	0	0	0	0	0	0	0	0	0	0	0
B69	0	0	0	0	0	0	0	0	0	0	0	0	0	0	0	0	0	0	0	0	0	0	0.97959	0	0	0	0	0	0	0	0	0	0	0	0	0	0	0	0	0	0	0	0	0	0.0204103	0	0	0	0
B7	0	0	0	0	0	0	0	0	0	0	0	0	0	0	0	0	0	0.245803	0	0	0	0	0	0	0	0	0	0	0	0	0	0	0.0206091	0	0	0	0	0	0	0	0	0	0	0	0	0	0	0	0
B70	0	0	0	0	0	0	0	0.157057	0	0	0	0	0	0	0	0	0	0	0	0	0	0.0116877	0	0	0	0	0	0	0	0	0	0	0	0	0	0	0	0	0	0	0	0.106196	0.174058	0	0	0	0	0	0
B71	0	0	0	0	0	0	0	0	0	0	0	0	0	0	0	0	0	0.366109	0	0	0	0.0271547	0	0.0135774	0	0	0	0	0	0	0	0	0	0	0	0	0	0	0	0	0	0	0	0	0	0	0	0	0
B72	0	0	0	0	0	0	0	0	0	0	0	0	0	0	0	0	0	0.289305	0	0	0	0.681823	0	0	0	0	0	0	0	0	0	0	0	0	0	0	0	0	0	0	0	0	0	0	0	0	0	0	0
B73	0	0	0	0	0	0	0	0	0	0	0	0	0	0	0	0	0	0	0	0	0	0	1	0	0	0	0	0	0	0	0	0	0	0	0	0	0	0	0	0	0	0	0	0	0	0	0	0	0
B74	0	0	0	0	0	0	0	0	0	0	0	0	0	0	0	0	0	0.610412	0	0	0	0.331961	0	0	0	0	0	0	0	0	0	0	0	0	0	0	0	0	0	0	0	0	0	0	0.0205418	0.037085	0	0	0
B75	0	0	0	0	0	0	0	0	0	0	0	0	0	0	0	0	0	0	0	0	0	0	0	0	0	0	0	0	0	0	0	0	0	0	0	0	0	0	0	0	0	0	0	0	0	0	0	0	0
B76	0	0	0	0	0.0269593	0	0	0	0	0	0	0	0	0	0	0	0	0.8636	0	0	0	0	0	0	0	0	0	0	0	0	0	0	0	0	0	0	0	0	0	0	0.0223492	0	0	0	0.0548206	0	0	0	0
B77	0	0	0	0	0	0	0	0	0	0	0	0	0	0	0	0	0	0.114842	0	0	0	0	0	0	0	0	0	0	0	0	0	0	0	0	0	0	0	0	0	0	0	0	0	0	0	0	0	0	0
B78	0	0	0	0	0	0	0	0	0	0	0	0	0	0	0	0	0	0.366485	0	0	0	0.0529389	0	0	0	0	0	0	0	0	0	0	0	0	0	0	0	0	0	0	0	0.0170717	0	0	0	0	0	0	0
B79	0	0	0	0	0	0	0	0	0	0	0	0	0	0	0	0	0	0	0	0	0	1	0	0	0	0	0	0	0	0	0	0	0	0	0	0	0	0	0	0	0	0	0	0	0	0	0	0	0
B8	0	0	0	0	0	0	0	0	0	0	0	0	0	0	0	0	0	0.802657	0	0	0	0	0.115071	0	0	0	0	0	0	0	0	0	0	0.0822721	0	0	0	0	0	0	0	0	0	0	0	0	0	0	0
B80	0	0	0	0	0	0	0	0	0	0	0	0	0	0	0	0	0	0	0	0	0	0	0.859792	0	0	0	0	0	0	0	0	0	0	0	0	0	0	0	0	0	0	0	0	0	0	0	0	0	0
B9	0	0	0	0	0	0	0	0	0	0	0	0	0	0	0	0	0	0	0	0	0	0	1	0	0	0	0	0	0	0	0	0	0	0	0	0	0	0	0	0	0	0	0	0	0	0	0	0	0
C1	0	0	0	0	0	0	0	0	0	0	0	0	0	0	0	0	0	0	0	0	0	0	1	0	0	0	0	0	0	0	0	0	0	0	0	0	0	0	0	0	0	0	0	0	0	0	0	0	0
C10	0	0	0	0	0	0	0	0	0	0	0	0	0	0	0	0	0	0	0	0	0	0	0	0	0	0	0	0	0	0	0	0	0	0	0	0	0	0	0	0	0	0	0	0	0	0	0	0	0
C11	0	0	0	0	0	0	0	0	0	0	0	0	0	0	0	0	0	0.0254177	0	0	0	0	0.974582	0	0	0	0	0	0	0	0	0	0	0	0	0	0	0	0	0	0	0	0	0	0	0	0	0	0
C12	0	0	0	0	0	0	0	0	0	0	0	0	0	0	0	0	0	0.194723	0	0	0	0	0.59191	0	0	0	0	0	0	0	0	0	0	0	0	0	0	0	0	0.0926734	0	0	0	0	0	0	0	0	0
C13	0	0	0	0	0	0	0	0	0	0	0	0	0	0	0	0	0	0	0	0	0	0	1	0	0	0	0	0	0	0	0	0	0	0	0	0	0	0	0	0	0	0	0	0	0	0	0	0	0
C14	0	0	0	0	0	0	0	0	0	0	0	0	0.0991887	0	0	0	0	0.640005	0	0	0	0	0.0588795	0	0	0	0	0.0170491	0	0.0256687	0	0.101154	0.0401192	0.0179364	0	0	0	0	0	0	0	0	0	0	0	0	0	0	0
C15	0	0	0	0	0	0	0	0	0	0	0	0	0	0	0	0	0	0	0	0	0	0	0	0	0	0	0	0	0	0	0	0	0	0	0	0	0	0	0	0	0	0	0	0	0	0	0	0	0
C17	0	0	0	0	0	0	0	0	0	0	0	0	0	0	0	0	0	0	0	0	0	0	0	0.0237483	0	0	0	0	0	0	0	0	0	0	0	0	0	0	0	0	0	0	0	0	0.0295508	0	0	0	0
C18	0.0669716	0	0	0	0	0	0	0	0	0	0	0	0	0	0	0	0	0	0	0	0	0.264946	0	0	0	0	0	0	0	0	0	0	0	0	0	0	0	0	0	0	0	0	0	0	0	0	0	0	0
C19	0	0	0	0	0	0	0	0	0	0	0	0	0	0	0	0	0	0	0	0	0	0	0.952658	0	0	0	0	0	0	0	0	0	0	0	0	0	0	0	0	0	0	0	0	0	0	0	0	0	0
C2	0	0	0	0	0	0	0	0	0	0	0	0	0	0	0	0	0	0	0	0	0	0	0.983113	0	0	0	0	0	0	0	0	0	0	0	0	0	0	0	0	0	0	0	0	0	0	0	0	0	0
C20	0	0	0	0	0	0	0	0	0	0	0	0	0	0	0	0	0	0	0	0	0	0	0.0573797	0	0	0	0	0	0	0	0	0	0	0	0	0	0	0	0	0	0	0	0	0	0	0	0	0	0
C21	0	0	0	0	0	0	0	0	0	0	0	0	0	0	0	0	0	0	0	0	0	0	0.988201	0	0	0	0	0	0	0	0	0	0	0	0	0	0	0	0	0	0	0	0	0	0.0117985	0	0	0	0
C22	0	0	0	0	0	0	0	0	0	0	0	0	0	0	0	0	0	0	0	0	0	0	0	0	0	0	0	0	0	0	0	0	0	0	0	0	0	0	0	0	0	0	0	0	0	0	0	0	0
C23	0	0.0131234	0	0	0	0	0	0	0	0	0	0	0.0204428	0	0	0.015743	0	0.274231	0	0	0	0	0.136987	0	0	0.0266064	0.0155118	0	0.0172325	0	0.0104782	0.0969233	0.0669012	0	0	0	0	0	0	0	0	0	0	0	0	0	0	0	0
C24	0	0	0	0	0	0	0	0	0	0	0	0	0	0	0	0	0	0.233041	0	0	0	0	0.0975519	0	0	0	0	0	0	0	0	0	0	0	0	0	0	0	0	0	0	0	0	0	0	0	0	0	0
C25	0	0	0	0	0	0	0	0	0	0	0	0	0	0	0	0	0	0	0	0	0	0	0	0	0	0	0	0	0	0	0	0	0	0	0	0	0	0	0	0	0	0	0	0	0	0	0	0	0
C26	0	0	0	0	0	0	0	0	0	0	0	0	0	0	0	0	0	0	0	0	0	0	0.977878	0	0	0	0	0	0	0	0	0	0	0	0	0	0	0	0	0	0	0	0	0	0	0	0	0	0
C27	0	0	0	0	0	0	0	0	0	0	0.108551	0	0	0	0	0	0	0	0	0	0	0	0.891449	0	0	0	0	0	0	0	0	0	0	0	0	0	0	0	0	0	0	0	0	0	0	0	0	0	0
C28	0	0	0	0	0	0	0	0	0	0	0	0	0	0	0	0	0	0	0	0	0	0.0770303	0.92297	0	0	0	0	0	0	0	0	0	0	0	0	0	0	0	0	0	0	0	0	0	0	0	0	0	0
C29	0	0	0	0	0	0	0	0	0	0	0	0	0	0	0	0	0	0	0	0	0	0	0.317787	0	0	0	0	0	0	0	0	0	0	0	0	0	0	0	0	0	0	0	0	0	0.010846	0	0	0	0
C3	0	0	0	0	0	0	0	0	0	0	0	0	0	0	0	0	0	0	0	0	0	0	0.0221614	0.0219883	0	0	0	0	0	0	0	0	0	0	0	0	0	0	0	0	0	0	0	0	0	0	0	0	0
C30	0	0	0	0	0	0	0	0	0	0	0	0	0	0	0	0	0	0	0	0	0	0	0	0	0	0	0	0	0	0	0	0	0	0	0	0	0	0	0	0	0	0	0	0	0	0	0	0	0
C32	0	0	0	0	0	0	0	0	0	0	0	0	0	0	0	0	0	0	0	0	0	0	0	0	0	0	0	0	0	0	0	0	0	0	0	0	0	0	0	0	0	0	0	0	0	0	0	0	0
C33	0	0	0	0	0	0	0	0	0	0	0	0	0	0	0	0	0	0	0	0	0	0	0	0.0129218	0	0	0	0	0	0	0	0	0	0	0	0	0	0	0	0	0	0	0	0	0	0	0	0	0
C50	0	0	0	0.0330961	0	0.0298932	0.0154042	0	0.0841891	0	0	0	0	0	0	0	0	0	0	0	0.0811388	0	0	0	0	0	0	0	0	0	0	0	0	0	0	0.0161159	0.0796645	0	0	0	0	0	0	0.0179461	0	0	0	0.0161159	0.0271988
C51	0	0	0	0	0	0	0	0	0	0.021146	0	0	0	0	0	0	0	0	0	0.0238745	0	0	0	0	0	0	0	0	0	0	0	0	0	0	0	0	0	0	0.0109141	0	0	0	0	0	0	0	0	0	0
C52	0	0	0	0	0	0	0	0	0	0	0	0	0	0	0	0	0	0	0	0	0	0	0	0	0	0	0	0	0	0	0	0	0	0	0	0	0	0	0	0	0	0	0	0	0	0	0	0	0
C53	0	0	0	0	0	0	0	0	0	0	0	0	0	0.016171	0.0150558	0.0239777	0.0423792	0.654461	0	0.0143123	0	0	0	0	0	0	0	0	0	0	0	0.137918	0.0113383	0	0	0	0	0	0	0	0.0156134	0	0	0	0	0	0	0	0
C54	0	0	0	0	0	0	0	0	0	0	0	0	0	0	0	0	0	0	0	0	0	0.741833	0	0	0	0	0	0	0	0	0	0	0	0	0	0	0	0	0.147942	0.110226	0	0	0	0	0	0	0	0	0
C55	0	0	0	0	0	0	0	0	0	0	0	0	0	0	0	0	0	0	0	0	0	0	0.804723	0	0	0	0	0	0	0	0	0	0	0	0	0	0	0	0	0	0	0	0	0	0	0	0	0	0
C56	0	0	0	0	0	0	0	0	0	0	0	0	0	0	0	0	0	0	0	0	0	0	0.0339667	0	0	0	0	0	0	0	0	0	0	0	0	0	0	0	0	0	0	0	0	0	0	0	0	0	0
C57	0	0	0	0	0	0	0	0	0	0	0	0	0	0	0	0	0	0	0	0	0	0	0	0	0	0	0	0	0	0	0	0	0	0	0	0	0	0	0	0	0	0	0	0	0	0	0	0	0
C58	0	0	0	0	0	0	0	0	0	0	0	0	0	0	0	0	0	0	0	0	0	0	0.879777	0	0	0	0	0	0	0	0	0	0	0	0	0	0	0	0	0	0	0	0	0	0	0	0	0	0
C59	0	0	0	0	0.0207728	0	0	0	0	0	0	0	0	0	0	0	0	0.7304	0	0	0	0	0	0	0	0	0	0	0	0	0	0	0	0	0	0	0	0	0	0	0	0	0	0	0	0	0	0	0
C6	0	0	0	0	0	0	0	0	0	0	0	0	0	0	0	0	0	0	0.0108153	0	0	0	0.962494	0	0	0	0	0	0	0	0	0	0	0	0.0266903	0	0	0	0	0	0	0	0	0	0	0	0	0	0
C60	0	0	0	0	0	0	0	0	0	0	0	0	0	0	0	0	0	0	0	0	0	0.204383	0.795617	0	0	0	0	0	0	0	0	0	0	0	0	0	0	0	0	0	0	0	0	0	0	0	0	0	0
C61	0	0	0	0	0	0	0	0	0	0	0	0	0	0	0	0	0	0.401639	0	0	0	0	0.249436	0	0	0	0	0	0	0	0	0	0.0574961	0	0	0	0	0.172635	0	0	0	0	0	0	0	0	0	0	0
C62	0	0	0	0	0	0	0	0	0	0	0	0	0	0	0	0	0	0	0	0	0	1	0	0	0	0	0	0	0	0	0	0	0	0	0	0	0	0	0	0	0	0	0	0	0	0	0	0	0
C64	0	0	0	0	0	0	0	0	0	0	0	0	0	0	0	0	0	0.713916	0	0	0	0	0	0	0	0	0	0	0	0	0	0	0.0336062	0	0	0	0	0.086816	0	0	0	0	0	0	0	0	0	0	0
C66	0	0	0	0	0	0	0	0	0	0	0	0	0	0	0	0	0	0	0	0	0	0	0	0	0	0	0	0	0	0	0	0	0	0	0	0	0	0	0	0	0	0	0	0	0	0	0	0	0
C67	0	0	0	0	0	0	0	0	0	0	0	0	0	0	0	0	0	1	0	0	0	0	0	0	0	0	0	0	0	0	0	0	0	0	0	0	0	0	0	0	0	0	0	0	0	0	0	0	0
C68	0	0	0	0	0	0	0	0	0	0	0	0	0	0	0	0	0	0	0	0	0	0	0.876344	0	0	0	0	0	0	0	0	0	0	0	0	0	0	0	0	0	0	0	0	0	0	0	0	0	0
C69	0	0	0	0	0	0	0	0	0	0	0	0	0	0	0	0	0	0	0	0	0	0	1	0	0	0	0	0	0	0	0	0	0	0	0	0	0	0	0	0	0	0	0	0	0	0	0	0	0
C70	0	0	0	0	0	0	0	0.134371	0	0	0	0	0	0	0	0	0	0	0	0	0	0.018675	0	0	0	0	0	0	0	0	0	0	0	0	0	0	0	0	0	0	0	0.111338	0.213517	0	0	0	0	0	0
C71	0	0	0	0	0	0	0	0	0	0	0	0	0	0	0	0	0	0.395894	0	0	0	0.0837727	0	0.0119475	0	0	0	0	0	0	0	0	0	0	0	0	0	0	0	0	0	0.0140509	0	0	0	0	0	0	0
C72	0	0	0	0	0	0	0	0	0	0	0	0	0	0	0	0	0	0.232969	0	0	0	0.721795	0	0	0	0	0	0	0	0	0	0	0	0	0	0	0	0	0	0	0	0	0	0	0	0	0	0	0
C73	0	0	0	0	0	0	0	0	0	0	0	0	0	0	0	0	0	0	0	0	0	0	0.988965	0	0	0	0	0	0	0	0	0	0	0	0	0	0	0	0	0	0	0	0	0	0.0110354	0	0	0	0
C74	0	0	0	0	0	0	0	0	0	0	0	0	0	0	0	0	0	0.76934	0	0	0	0.189005	0	0	0	0	0	0	0	0	0	0	0	0	0	0	0	0	0	0	0	0	0	0	0.0127515	0.0289034	0	0	0
C75	0	0	0	0	0	0	0	0	0	0	0	0	0	0	0	0	0	0	0	0	0	0	0	0	0	0	0	0	0	0	0	0	0	0	0	0	0	0	0	0	0	0	0	0	0	0	0.0547069	0	0
C77	0	0	0	0	0	0	0	0	0	0	0	0	0	0	0	0	0	0.113896	0	0	0	0	0	0	0	0	0	0	0	0	0	0	0	0	0	0	0	0	0	0	0	0	0	0	0	0	0	0	0
C79	0	0	0	0	0	0	0	0	0	0	0	0	0	0	0	0	0	0	0	0.0117469	0	0.988253	0	0	0	0	0	0	0	0	0	0	0	0	0	0	0	0	0	0	0	0	0	0	0	0	0	0	0
C8	0	0	0	0	0	0	0	0	0	0	0	0	0	0	0	0	0	0.816056	0	0	0	0	0.183944	0	0	0	0	0	0	0	0	0	0	0	0	0	0	0	0	0	0	0	0	0	0	0	0	0	0
C80	0	0	0	0	0	0	0	0	0	0	0	0	0	0	0	0	0	0	0	0	0	0	0.872009	0	0	0	0	0	0	0	0	0	0	0	0	0	0	0	0	0	0	0	0	0	0	0	0	0	0
C9	0.0278653	0	0	0	0	0	0	0	0	0	0	0	0	0	0	0	0	0	0	0	0	0	0.957433	0	0	0	0	0	0	0	0	0	0	0	0	0	0	0	0	0	0	0	0	0	0	0	0	0	0
[truncated: 2 more columns]

## Sheet: Genera_RAs
Sample	Achromobacter	Acinetobacter	Agathobacter	Anaerococcus	Anaerostipes	Atopobium	Bacteroides	Bifidobacterium	Blautia	Burkholderia-Caballeronia-Paraburkholderia	Candidatus Cardinium	Chlamydia	Clostridium sensu stricto 1	Criibacterium	DNF00809	Dialister	Escherichia-Shigella	Ezakiella	Faecalibacterium	Fastidiosipila	Fenollaria	Finegoldia	Fusicatenibacter	Fusobacterium	Gardnerella	Gemella	HT002	Herbaspirillum	Howardella	Lachnospira	Lachnospiraceae NK4A136 group	Lactobacillus	Limosilactobacillus	Megasphaera	Neisseria	Parvimonas	Peptoniphilus	Peptostreptococcus	Porphyromonas	Prevotella	Prevotella_7	Pseudomonas	Rickettsia	Ruminococcus	Shuttleworthia	Sneathia	Staphylococcus	Streptococcus	Subdoligranulum
A1	0	0	0	0	0	0	0	0	0	0	0	0	0	0	0	0	0	0	0	0	0	0	0	0	0	0	0	0	0	0	0	1	0	0	0	0	0	0	0	0	0	0	0	0	0	0	0	0	0
A10	0	0	0	0	0	0	0	0	0	0	0	0	0	0	0	0	0	0	0	0	0	0	0	0	0	0	0	0	0	0	0	1	0	0	0	0	0	0	0	0	0	0	0	0	0	0	0	0	0
A11	0	0	0	0.0372606	0	0	0	0	0	0	0	0	0	0.0145524	0	0.0369008	0	0.0118738	0	0	0.0508536	0.0123536	0	0	0.176988	0	0	0	0	0	0	0.380122	0	0	0	0	0.0108344	0.0161516	0.0469356	0.182505	0	0	0	0	0	0	0	0	0
A12	0	0	0	0	0	0	0	0	0	0	0	0	0	0	0	0	0	0	0	0	0	0	0	0	0.243416	0	0	0	0	0	0	0.726068	0	0	0	0	0	0	0	0	0	0	0	0	0	0	0	0.0305164	0
A13	0	0	0	0	0	0	0	0	0	0	0	0	0	0	0	0	0	0	0	0	0	0	0	0	0	0	0	0	0	0	0	1	0	0	0	0	0	0	0	0	0	0	0	0	0	0	0	0	0
A14	0	0	0	0	0	0	0	0	0	0	0	0	0	0	0	0.148719	0.0150067	0	0	0	0	0.0160184	0	0	0.380115	0	0	0	0	0	0	0.166423	0	0	0	0	0.0199528	0.0286646	0	0.20498	0.0201214	0	0	0	0	0	0	0	0
A15	0	0	0	0	0	0	0	0	0	0	0	0	0	0	0	0	0	0	0	0	0	0	0	0	0	0	0	0	0	0	0	1	0	0	0	0	0	0	0	0	0	0	0	0	0	0	0	0	0
A16	0	0	0	0	0	0	0	0	0	0	0	0	0	0	0	0	0	0	0	0	0	0	0	0	0	0	0	0	0	0	0	0.902156	0	0	0	0	0	0	0	0	0	0	0	0	0	0	0	0.0978444	0
A17	0	0	0	0.0383355	0	0	0	0	0	0	0	0	0	0	0	0.0638733	0	0	0	0	0	0.0588621	0	0	0	0	0	0	0.0271182	0	0	0.541786	0	0	0	0	0.0109668	0	0	0.0516151	0	0	0	0	0	0	0	0.0610978	0
A18	0	0	0	0	0	0	0	0	0	0	0	0	0	0	0	0	0	0	0	0	0	0	0	0	0	0	0	0	0	0	0	1	0	0	0	0	0	0	0	0	0	0	0	0	0	0	0	0	0
A19	0	0	0	0	0	0	0	0	0	0	0	0	0	0	0	0	0	0	0	0	0	0	0	0	0	0	0	0	0	0	0	1	0	0	0	0	0	0	0	0	0	0	0	0	0	0	0	0	0
A2	0	0	0	0	0	0	0	0	0	0	0	0	0	0	0	0	0	0.0195708	0	0	0.0118569	0	0	0	0	0	0	0	0	0	0	0.968572	0	0	0	0	0	0	0	0	0	0	0	0	0	0	0	0	0
A20	0	0	0	0	0	0	0	0	0	0	0	0	0	0	0	0	0	0	0	0	0	0	0	0	0	0	0	0	0	0	0	1	0	0	0	0	0	0	0	0	0	0	0	0	0	0	0	0	0
A21	0	0	0	0	0	0	0	0	0	0	0	0	0	0	0	0	0	0	0	0	0	0	0	0	0	0	0	0	0	0	0	0.971054	0	0	0	0	0	0	0	0	0	0	0	0	0	0	0	0	0
A23	0	0	0	0.0139386	0	0	0	0	0	0	0	0	0	0	0	0.164603	0	0	0	0	0	0.0221	0	0.0122879	0.215131	0	0	0	0	0	0	0.275378	0	0.0361302	0	0	0.0149931	0	0.0387437	0.206694	0	0	0	0	0	0	0	0	0
A24	0	0	0	0	0	0	0	0	0	0	0	0	0	0	0	0	0	0	0	0	0	0	0	0	0.05981	0	0	0	0	0	0	0.909681	0	0	0	0	0	0	0	0	0	0	0	0	0	0	0	0	0
A25	0	0	0	0	0	0	0	0	0	0	0	0	0	0	0	0	0	0	0	0	0	0	0	0	0	0	0	0	0	0	0	1	0	0	0	0	0	0	0	0	0	0	0	0	0	0	0	0	0
A26	0	0	0	0	0	0	0	0	0	0	0	0	0	0	0	0	0	0	0	0	0	0	0	0	0	0	0	0	0	0	0	1	0	0	0	0	0	0	0	0	0	0	0	0	0	0	0	0	0
A27	0	0	0	0	0	0	0	0	0	0	0	0	0	0	0	0	0	0	0	0	0	0	0	0	0	0	0	0	0	0	0	0.939752	0	0	0	0	0	0	0	0.0356555	0	0	0	0	0	0	0	0	0
A28	0	0	0	0	0	0	0	0	0	0	0	0	0	0	0	0	0	0	0	0	0	0	0	0	0	0	0	0	0	0	0	1	0	0	0	0	0	0	0	0	0	0	0	0	0	0	0	0	0
A29	0	0	0	0	0	0	0	0	0	0	0	0	0	0	0	0	0	0	0	0	0	0	0	0	0	0	0	0	0	0	0	0.967327	0	0	0	0	0	0	0	0	0	0	0	0	0	0	0	0	0
A3	0	0	0	0	0	0	0	0	0	0	0	0	0	0	0	0	0	0	0	0	0	0	0	0	0	0	0.0544779	0	0	0	0	0.945522	0	0	0	0	0	0	0	0	0	0	0	0	0	0	0	0	0
A30	0	0	0	0	0	0	0	0	0	0	0	0	0	0	0	0	0	0	0	0	0	0.0139703	0	0	0	0	0	0	0	0	0	0.910896	0	0	0	0	0	0	0	0	0	0	0	0	0	0	0	0	0
A31	0	0	0	0	0	0	0	0	0	0	0	0	0	0	0	0	0	0	0	0	0	0	0	0	0	0	0	0	0	0	0	1	0	0	0	0	0	0	0	0	0	0	0	0	0	0	0	0	0
A32	0	0	0	0	0	0	0	0	0	0	0	0	0	0	0	0	0	0	0	0	0	0	0	0	0	0	0	0	0	0	0	0.981431	0	0	0	0	0	0	0	0	0	0	0	0	0	0	0	0	0
A33	0	0	0	0	0	0	0	0	0	0	0	0	0	0	0	0	0	0	0	0	0	0	0	0	0	0	0	0	0	0	0	1	0	0	0	0	0	0	0	0	0	0	0	0	0	0	0	0	0
A4	0	0	0	0	0	0	0	0	0	0	0	0	0	0	0	0	0	0	0	0	0	0	0	0	0	0	0	0	0	0	0	1	0	0	0	0	0	0	0	0	0	0	0	0	0	0	0	0	0
A5	0	0	0	0	0	0	0	0	0	0	0	0	0	0	0	0	0	0	0	0	0	0	0	0	0	0	0.0103499	0	0	0	0	0.98965	0	0	0	0	0	0	0	0	0	0	0	0	0	0	0	0	0
A50	0	0	0	0	0	0	0	0	0	0	0	0	0	0	0	0	0	0	0	0	0	0	0	0	0	0	0	0	0	0	0	0.98057	0	0	0	0	0	0	0	0	0	0	0	0	0	0	0	0	0
A51	0	0	0	0	0	0	0	0	0	0	0	0	0.0187784	0	0	0	0	0	0	0	0	0	0	0	0	0	0	0	0	0	0	0.981222	0	0	0	0	0	0	0	0	0	0	0	0	0	0	0	0	0
A52	0	0	0	0	0	0	0	0	0	0	0	0	0	0	0	0	0	0	0	0	0	0	0	0	0	0	0	0	0	0	0	1	0	0	0	0	0	0	0	0	0	0	0	0	0	0	0	0	0
A53	0	0	0	0	0	0	0	0	0	0	0	0	0	0	0	0	0	0	0	0	0	0.0114356	0	0	0.988564	0	0	0	0	0	0	0	0	0	0	0	0	0	0	0	0	0	0	0	0	0	0	0	0
A54	0	0	0	0	0	0	0	0	0	0	0	0	0	0	0	0	0	0	0	0	0	0	0	0	0	0	0	0	0	0	0	0.802829	0	0	0	0	0	0	0	0	0	0	0	0	0	0	0.0703609	0.12681	0
A55	0	0	0	0	0	0	0	0	0	0	0	0	0	0	0	0	0	0	0	0	0	0	0	0	0	0	0	0	0	0	0	1	0	0	0	0	0	0	0	0	0	0	0	0	0	0	0	0	0
A56	0	0	0	0	0	0	0	0	0	0	0	0	0	0	0	0	0	0	0	0	0	0	0	0	0	0	0	0	0	0	0	1	0	0	0	0	0	0	0	0	0	0	0	0	0	0	0	0	0
A57	0	0	0	0	0	0	0	0	0	0	0	0	0	0	0	0	0	0	0	0	0	0.014435	0	0	0	0	0	0	0	0	0	0.985565	0	0	0	0	0	0	0	0	0	0	0	0	0	0	0	0	0
A58	0	0	0	0	0	0	0	0	0	0	0	0	0	0	0	0	0	0	0	0	0	0	0	0	0.0252515	0	0	0	0	0	0	0.914848	0	0	0	0	0	0	0	0	0	0	0	0	0	0	0	0	0
A59	0	0	0	0	0	0.0170417	0	0	0	0	0	0	0	0	0	0.0119059	0	0	0	0	0	0	0	0	0.827902	0	0	0	0	0	0	0	0	0.143151	0	0	0	0	0	0	0	0	0	0	0	0	0	0	0
A6	0	0	0	0.0214056	0	0	0	0	0	0	0	0	0	0	0	0	0	0	0	0	0	0	0	0	0	0	0	0	0	0	0	0.921522	0	0	0	0	0	0	0	0	0.0570724	0	0	0	0	0	0	0	0
A60	0	0	0	0	0	0	0	0	0	0	0	0	0.0106175	0	0	0	0	0	0	0	0	0	0	0	0	0	0	0	0	0	0	0.989383	0	0	0	0	0	0	0	0	0	0	0	0	0	0	0	0	0
A61	0	0	0	0	0	0	0	0	0	0	0	0	0	0	0	0.0132422	0	0	0	0.0765133	0	0	0	0	0.254265	0	0	0	0	0	0	0.203282	0	0.0313089	0	0	0	0	0	0.166621	0	0	0	0	0	0.254768	0	0	0
A63	0	0	0	0	0	0	0	0	0	0	0	0	0	0	0	0	0	0	0	0	0	0	0	0	0	0	0	0	0	0	0	1	0	0	0	0	0	0	0	0	0	0	0	0	0	0	0	0	0
A64	0	0	0	0	0	0	0	0	0	0	0	0	0	0	0	0.0282329	0	0	0	0.102355	0	0	0	0	0.365529	0	0	0	0	0	0	0	0	0.0632118	0	0	0	0	0	0.205751	0	0	0	0	0	0.234921	0	0	0
A65	0	0	0	0	0	0	0	0	0	0	0	0	0	0	0	0	0	0	0	0	0	0	0	0	0.75194	0	0	0	0	0	0	0.153308	0	0	0	0	0	0	0	0	0	0	0	0	0	0	0	0	0
A66	0	0	0	0	0	0	0	0	0	0	0	0	0	0	0	0	0	0	0	0	0	0	0	0	0	0	0	0	0	0	0	1	0	0	0	0	0	0	0	0	0	0	0	0	0	0	0	0	0
A67	0	0	0	0	0	0	0	0	0	0	0	0	0	0	0	0.0224467	0	0	0	0	0	0	0	0	0.977553	0	0	0	0	0	0	0	0	0	0	0	0	0	0	0	0	0	0	0	0	0	0	0	0
A68	0	0	0	0	0	0	0	0	0	0	0	0	0	0	0	0	0	0	0	0	0	0	0	0	0	0	0	0	0	0	0	1	0	0	0	0	0	0	0	0	0	0	0	0	0	0	0	0	0
A69	0	0	0	0	0	0	0	0	0	0	0	0	0	0	0	0	0	0	0	0	0	0	0	0	0	0	0	0	0	0	0	0.979114	0	0	0	0	0	0	0	0	0	0	0	0	0	0	0	0	0
A7	0	0	0	0	0	0	0	0	0	0	0	0	0	0	0	0.0171977	0	0	0	0.131939	0	0	0	0	0.208092	0	0	0	0	0	0	0	0	0.0304731	0	0	0	0	0	0.0598298	0	0	0	0	0.540671	0.011797	0	0	0
A70	0	0	0	0	0	0	0	0.176971	0	0	0	0	0	0	0	0	0	0	0	0	0	0	0	0	0	0	0.0123834	0	0.0137986	0	0	0.510769	0	0	0	0	0	0	0	0	0	0	0	0	0	0	0.0130689	0.273009	0
A71	0	0	0	0	0	0	0	0	0	0	0	0	0	0	0	0	0	0	0	0	0	0	0	0	0.331034	0	0.0234627	0	0	0	0	0.561049	0.0127786	0	0.0151038	0	0	0	0	0	0.0353766	0	0	0	0	0	0	0.0211952	0
A72	0	0	0	0	0	0	0	0	0	0	0	0	0	0	0	0	0	0	0	0	0	0	0	0	0.329803	0	0	0	0	0	0	0.670197	0	0	0	0	0	0	0	0	0	0	0	0	0	0	0	0	0
A73	0	0	0	0	0	0	0	0	0	0	0	0	0	0	0	0	0	0	0	0	0	0	0	0	0	0	0	0	0	0	0	0.982089	0	0	0	0	0	0	0	0	0	0	0	0	0	0	0	0	0
A74	0	0	0	0	0	0	0	0	0	0	0	0	0	0	0	0	0	0	0	0	0	0	0	0	0.242227	0	0	0	0	0	0	0.682924	0	0	0	0	0	0	0	0	0	0	0	0	0	0	0	0	0
A75	0	0	0	0	0	0	0	0	0	0	0	0	0	0	0	0	0	0	0	0	0	0	0	0	0	0	0	0	0	0	0	1	0	0	0	0	0	0	0	0	0	0	0	0	0	0	0	0	0
A76	0	0	0	0	0	0.0304377	0	0	0	0	0	0	0	0	0	0	0	0	0	0	0	0	0	0	0.801161	0	0	0	0	0	0	0.0416819	0	0	0	0	0	0	0	0	0	0	0	0	0	0	0	0.0126562	0
A77	0	0	0	0.0712053	0	0	0	0	0	0	0	0	0	0	0	0	0	0	0	0	0	0.0770335	0	0	0.19844	0	0.0595771	0	0	0	0	0.593744	0	0	0	0	0	0	0	0	0	0	0	0	0	0	0	0	0
A78	0	0	0	0	0	0	0	0	0	0	0	0	0	0	0	0.0230959	0	0	0	0	0	0.0200125	0	0	0.462421	0	0	0	0	0	0	0.432299	0	0	0	0	0	0	0	0.0155059	0	0	0	0	0	0	0	0.0466661	0
A79	0	0	0	0	0	0	0	0	0	0	0	0	0	0	0	0	0	0	0	0	0	0.0246735	0	0	0	0	0	0	0	0	0	0.975327	0	0	0	0	0	0	0	0	0	0	0	0	0	0	0	0	0
A8	0	0	0	0	0	0	0	0	0	0	0	0	0	0	0	0	0	0	0	0	0	0	0	0	0.764187	0	0	0	0	0	0	0.171282	0	0	0	0	0	0	0	0	0.0524006	0	0	0	0	0	0	0	0
A80	0	0	0	0	0	0	0	0	0	0	0	0	0	0	0	0	0	0	0	0	0	0	0	0	0	0	0	0	0	0	0	1	0	0	0	0	0	0	0	0	0	0	0	0	0	0	0	0	0
A9	0	0	0	0	0	0	0	0	0	0	0	0	0	0	0	0	0	0	0	0	0	0	0	0	0	0	0	0	0	0	0	1	0	0	0	0	0	0	0	0	0	0	0	0	0	0	0	0	0
B1	0	0	0	0	0	0	0	0	0	0	0	0	0	0	0	0	0	0	0	0	0	0	0	0	0	0	0	0	0	0	0	1	0	0	0	0	0	0	0	0	0	0	0	0	0	0	0	0	0
B10	0	0	0	0	0	0	0	0	0	0	0	0	0	0	0	0	0	0	0	0	0	0	0	0	0	0	0	0	0	0	0	1	0	0	0	0	0	0	0	0	0	0	0	0	0	0	0	0	0
B11	0	0	0	0	0	0	0	0	0	0	0	0	0	0	0	0	0	0	0	0	0	0	0	0	0.0316061	0	0	0	0	0	0	0.952641	0	0	0	0	0	0	0	0	0	0	0	0	0	0	0	0	0
B12	0	0	0	0	0	0	0	0	0	0	0	0	0	0	0	0	0	0	0	0	0	0	0	0	0.294972	0	0	0	0	0	0	0.638468	0	0	0	0	0	0	0	0	0	0	0	0	0	0	0	0.0665603	0
B13	0	0	0	0	0	0	0	0	0	0	0	0	0	0	0	0	0	0	0	0	0	0	0	0	0	0	0	0	0	0	0	1	0	0	0	0	0	0	0	0	0	0	0	0	0	0	0	0	0
B14	0	0	0	0	0	0	0	0	0	0	0	0	0	0	0	0.132293	0	0	0	0	0	0	0	0	0.57395	0	0	0	0	0	0	0.0491453	0	0	0	0	0	0.0275455	0	0.197278	0.0197882	0	0	0	0	0	0	0	0
B15	0	0	0	0	0	0	0	0	0	0	0	0	0	0	0	0	0	0	0	0	0	0	0	0	0	0	0	0	0	0	0	1	0	0	0	0	0	0	0	0	0	0	0	0	0	0	0	0	0
B16	0	0	0	0	0	0	0	0	0	0	0	0	0	0	0	0	0	0	0	0	0	0	0	0	0	0	0	0	0	0	0	0.880357	0	0	0	0	0	0	0	0	0	0	0	0	0	0	0	0.119643	0
B17	0	0	0	0.0193228	0	0	0	0	0	0	0	0	0	0	0	0	0	0	0	0	0	0.0295998	0	0	0	0	0	0	0	0	0	0.875207	0	0	0	0	0	0	0	0.0251717	0	0	0	0	0	0	0	0.0302392	0
B19	0	0	0	0	0	0	0	0	0	0	0	0	0	0	0	0	0	0	0	0	0	0	0	0	0	0	0	0	0	0	0	1	0	0	0	0	0	0	0	0	0	0	0	0	0	0	0	0	0
B2	0	0	0	0	0	0	0	0	0	0	0	0	0	0	0	0	0	0	0	0	0	0	0	0	0	0	0	0	0	0	0	1	0	0	0	0	0	0	0	0	0	0	0	0	0	0	0	0	0
B20	0	0	0	0	0	0	0	0	0	0	0	0	0	0	0	0	0	0	0	0	0	0	0	0	0	0	0	0	0	0	0	1	0	0	0	0	0	0	0	0	0	0	0	0	0	0	0	0	0
B21	0	0	0	0	0	0	0	0	0	0	0	0	0	0	0	0	0	0	0	0	0	0	0	0	0	0	0	0	0	0	0	0.989373	0	0	0	0	0	0	0	0	0	0	0	0	0	0	0	0	0
B22	0	0	0	0	0	0	0	0	0	0	0	0	0	0	0	0	0	0	0	0	0	0	0	0	0	0	0	0	0	0	0	1	0	0	0	0	0	0	0	0	0	0	0	0	0	0	0	0	0
B23	0	0	0	0.015723	0	0	0	0	0	0	0	0	0	0	0	0.207776	0	0	0	0	0	0.0212289	0	0	0.237463	0	0	0	0	0	0	0.188165	0	0.0372357	0	0	0.0411239	0	0.0311906	0.220094	0	0	0	0	0	0	0	0	0
B24	0	0	0	0	0	0	0	0	0	0	0	0	0	0	0	0	0	0	0	0	0	0	0	0	0.156857	0	0	0	0	0	0	0.821502	0	0	0	0	0	0	0	0	0	0	0	0	0	0	0	0	0
B25	0	0	0	0	0	0	0	0	0	0	0	0	0	0	0	0	0	0	0	0	0	0	0	0	0	0	0	0	0	0	0	1	0	0	0	0	0	0	0	0	0	0	0	0	0	0	0	0	0
B26	0	0	0	0	0	0	0	0	0	0	0	0	0	0	0	0	0	0	0	0	0	0	0	0	0	0	0	0	0	0	0	1	0	0	0	0	0	0	0	0	0	0	0	0	0	0	0	0	0
B27	0	0	0	0	0	0	0	0	0	0	0	0.0627335	0	0	0	0	0	0	0	0	0	0	0	0	0	0	0	0	0	0	0	0.937267	0	0	0	0	0	0	0	0	0	0	0	0	0	0	0	0	0
B28	0	0	0	0	0	0	0	0	0	0	0	0	0	0	0	0	0	0	0	0	0	0	0	0	0	0	0	0	0	0	0	1	0	0	0	0	0	0	0	0	0	0	0	0	0	0	0	0	0
B29	0	0	0	0	0	0	0	0	0	0	0	0	0	0	0	0	0	0	0	0	0	0	0	0	0	0	0	0	0	0	0	0.98665	0	0	0	0	0	0	0	0	0	0	0	0	0	0	0	0	0
B3	0	0	0	0	0	0	0	0	0	0	0	0	0	0	0	0	0	0	0	0	0	0	0	0	0	0	0.0424819	0	0	0	0	0.957518	0	0	0	0	0	0	0	0	0	0	0	0	0	0	0	0	0
B30	0	0	0	0	0	0	0	0	0	0	0	0	0	0	0	0	0	0	0	0	0	0.0144337	0	0	0	0	0	0	0	0	0	0.941487	0	0	0	0	0	0	0	0	0	0	0	0	0	0	0	0	0
B31	0	0	0	0	0	0	0	0	0	0	0	0	0	0	0	0	0	0	0	0	0	0	0	0	0	0	0	0	0	0	0	1	0	0	0	0	0	0	0	0	0	0	0	0	0	0	0	0	0
B32	0	0	0	0	0	0	0	0	0	0	0	0	0	0	0	0	0	0	0	0	0	0	0	0	0	0	0	0	0	0	0	1	0	0	0	0	0	0	0	0	0	0	0	0	0	0	0	0	0
B33	0	0	0	0	0	0	0	0	0	0	0	0	0	0	0	0	0	0	0	0	0	0	0	0	0	0	0	0	0	0	0	1	0	0	0	0	0	0	0	0	0	0	0	0	0	0	0	0	0
B4	0	0	0	0	0	0	0	0	0	0	0	0	0	0	0	0	0	0	0	0	0	0	0	0	0	0	0	0	0	0	0	1	0	0	0	0	0	0	0	0	0	0	0	0	0	0	0	0	0
B5	0	0	0	0	0	0	0	0	0	0	0	0	0	0	0	0	0	0	0	0	0	0	0	0	0	0	0	0	0	0	0	1	0	0	0	0	0	0	0	0	0	0	0	0	0	0	0	0	0
B50	0	0	0	0	0	0	0	0	0	0	0	0	0	0	0	0	0	0	0	0	0	0	0	0	0	0	0	0	0	0	0	0.989516	0	0	0	0	0	0	0	0	0	0	0	0	0	0	0	0	0
B51	0	0	0	0	0	0	0	0	0	0	0	0	0	0	0	0	0	0	0	0	0	0	0	0	0	0	0	0	0	0	0	1	0	0	0	0	0	0	0	0	0	0	0	0	0	0	0	0	0
B52	0	0	0	0	0	0	0	0	0	0	0	0	0	0	0	0	0	0	0	0	0	0	0	0	0	0	0	0	0	0	0	1	0	0	0	0	0	0	0	0	0	0	0	0	0	0	0	0	0
B53	0	0	0	0	0	0	0	0	0	0	0	0	0	0	0	0	0	0	0	0	0	0	0	0	1	0	0	0	0	0	0	0	0	0	0	0	0	0	0	0	0	0	0	0	0	0	0	0	0
B54	0	0	0	0	0	0	0	0	0	0	0	0	0	0	0	0	0	0	0	0	0	0	0	0	0	0	0	0	0	0	0	0.703139	0	0	0	0	0	0	0	0	0	0	0	0	0	0	0.191426	0.105435	0
B55	0	0	0	0	0	0	0	0	0	0	0	0	0	0	0	0	0	0	0	0	0	0	0	0	0	0	0	0	0	0	0	1	0	0	0	0	0	0	0	0	0	0	0	0	0	0	0	0	0
B56	0	0	0	0	0	0	0	0	0	0	0	0	0	0	0	0	0	0	0	0	0	0	0	0	0	0	0	0	0	0	0	1	0	0	0	0	0	0	0	0	0	0	0	0	0	0	0	0	0
B57	0	0	0	0	0	0	0	0	0	0	0	0	0	0	0	0	0	0	0	0	0	0	0	0	0	0	0	0	0	0	0	1	0	0	0	0	0	0	0	0	0	0	0	0	0	0	0	0	0
B58	0	0	0	0	0	0	0	0	0	0	0	0	0	0	0	0	0	0	0	0	0	0	0	0	0	0	0	0	0	0	0	1	0	0	0	0	0	0	0	0	0	0	0	0	0	0	0	0	0
B59	0	0	0	0	0	0.0245339	0	0	0	0	0	0	0	0	0	0	0	0	0	0	0	0	0	0	0.692356	0	0	0	0	0	0	0	0	0.28311	0	0	0	0	0	0	0	0	0	0	0	0	0	0	0
B6	0	0	0	0.0266713	0	0	0	0	0	0	0	0	0	0	0	0	0	0	0	0	0	0	0	0	0	0.0135092	0	0	0	0	0	0.868695	0	0	0	0.0130674	0	0.0127202	0	0	0.0653368	0	0	0	0	0	0	0	0
B60	0	0	0	0	0	0	0	0	0	0	0	0	0	0	0	0	0	0	0	0	0	0	0	0	0	0	0	0	0	0	0	1	0	0	0	0	0	0	0	0	0	0	0	0	0	0	0	0	0
B61	0	0	0	0	0	0	0	0	0	0	0	0	0	0	0	0.0154955	0	0	0	0.0510815	0	0	0	0	0.349994	0	0	0	0	0	0	0.24304	0	0.0379323	0	0	0	0	0	0.0863742	0	0	0	0	0	0.216082	0	0	0
B62	0	0	0	0	0	0	0	0	0	0	0	0	0	0	0	0	0	0	0	0	0	0	0	0	0	0	0	0	0	0	0	1	0	0	0	0	0	0	0	0	0	0	0	0	0	0	0	0	0
B63	0	0	0	0	0	0	0	0	0	0	0	0	0	0	0	0	0	0	0	0	0	0	0	0	0	0	0	0	0	0	0	1	0	0	0	0	0	0	0	0	0	0	0	0	0	0	0	0	0
B64	0	0	0	0	0	0	0	0	0	0	0	0	0	0	0	0.0286727	0	0	0	0.0964699	0	0	0	0	0.482565	0	0	0	0	0	0	0	0	0.0760598	0	0	0	0	0	0.0881455	0	0	0	0	0	0.228087	0	0	0
B65	0	0	0	0	0	0	0	0	0	0	0	0	0	0	0	0	0	0	0	0	0	0	0	0	0.7508	0	0	0	0	0	0	0.214743	0	0	0	0	0	0	0	0	0	0	0	0	0	0	0	0	0
B66	0	0	0	0	0	0	0	0	0	0	0	0	0	0	0	0	0	0	0	0	0	0	0	0	0	0	0	0	0	0	0	1	0	0	0	0	0	0	0	0	0	0	0	0	0	0	0	0	0
B67	0	0	0	0	0	0	0	0	0	0	0	0	0	0	0	0	0	0	0	0	0	0	0	0	1	0	0	0	0	0	0	0	0	0	0	0	0	0	0	0	0	0	0	0	0	0	0	0	0
B68	0	0	0	0	0	0	0	0	0	0	0	0	0	0	0	0	0	0	0	0	0	0	0	0	0	0	0	0	0	0	0	1	0	0	0	0	0	0	0	0	0	0	0	0	0	0	0	0	0
B69	0	0	0	0	0	0	0	0	0	0	0	0	0	0	0	0	0	0	0	0	0	0	0	0	0	0	0	0	0	0	0	0.97959	0	0	0	0	0	0	0	0	0	0	0	0	0	0	0	0	0
B7	0	0	0	0	0	0	0	0	0	0	0	0	0	0	0	0.0186353	0	0	0	0.0687255	0	0	0	0	0.245803	0	0	0	0	0	0	0	0	0.0374191	0	0	0	0	0	0.0206091	0	0	0	0	0.608808	0	0	0	0
B70	0	0	0	0	0	0	0	0.157057	0	0	0	0	0	0	0	0	0	0	0	0	0	0	0	0	0	0.0173918	0	0	0.0166368	0	0	0.52866	0	0	0	0	0	0	0	0	0	0	0	0	0	0	0	0.280254	0
B71	0	0	0	0	0	0	0	0	0	0	0	0	0	0	0	0	0	0	0	0	0	0	0	0	0.366109	0	0.0214695	0	0	0	0	0.612421	0	0	0	0	0	0	0	0	0	0	0	0	0	0	0	0	0
B72	0	0	0	0	0	0	0	0	0	0	0	0	0	0	0	0	0	0	0	0	0	0	0	0	0.289305	0	0	0	0	0	0	0.710695	0	0	0	0	0	0	0	0	0	0	0	0	0	0	0	0	0
B73	0	0	0	0	0	0	0	0	0	0	0	0	0	0	0	0	0	0	0	0	0	0	0	0	0	0	0	0	0	0	0	1	0	0	0	0	0	0	0	0	0	0	0	0	0	0	0	0	0
B74	0	0	0	0	0	0	0	0	0	0	0	0	0	0	0	0	0	0	0	0	0	0	0	0	0.610412	0	0	0	0	0	0	0.331961	0	0	0	0	0	0	0	0	0	0	0	0	0	0	0	0	0
B75	0	0	0	0	0	0	0	0	0	0	0	0	0	0	0	0	0	0	0	0	0	0	0	0	0	0	0	0	0	0	0	1	0	0	0	0	0	0	0	0	0	0	0	0	0	0	0	0	0
B76	0	0	0	0	0	0.0269593	0	0	0	0	0	0	0	0	0	0	0	0	0	0	0	0	0	0	0.8636	0	0	0	0	0	0	0.032271	0	0	0	0	0	0	0	0	0	0	0	0	0	0	0	0.0223492	0
B77	0	0	0	0	0	0	0	0	0	0	0	0	0	0	0	0	0	0	0	0	0	0	0	0	0.114842	0	0.0449865	0	0	0	0	0.840171	0	0	0	0	0	0	0	0	0	0	0	0	0	0	0	0	0
B78	0	0	0	0	0	0	0	0	0	0	0	0	0	0	0	0	0	0	0	0	0	0	0	0	0.366485	0	0	0	0	0	0	0.616443	0	0	0	0	0	0	0	0	0	0	0	0	0	0	0	0.0170717	0
B79	0	0	0	0	0	0	0	0	0	0	0	0	0	0	0	0	0	0	0	0	0	0	0	0	0	0	0	0	0	0	0	1	0	0	0	0	0	0	0	0	0	0	0	0	0	0	0	0	0
B8	0	0	0	0	0	0	0	0	0	0	0	0	0	0	0	0	0	0	0	0	0	0	0	0	0.802657	0	0	0	0	0	0	0.115071	0	0	0	0	0	0	0	0	0.0822721	0	0	0	0	0	0	0	0
B80	0	0	0	0	0	0	0	0	0	0	0	0	0	0	0	0	0	0	0	0	0	0	0	0	0	0	0	0	0	0	0	1	0	0	0	0	0	0	0	0	0	0	0	0	0	0	0	0	0
B9	0	0	0	0	0	0	0	0	0	0	0	0	0	0	0	0	0	0	0	0	0	0	0	0	0	0	0	0	0	0	0	1	0	0	0	0	0	0	0	0	0	0	0	0	0	0	0	0	0
C1	0	0	0	0	0	0	0	0	0	0	0	0	0	0	0	0	0	0	0	0	0	0	0	0	0	0	0	0	0	0	0	1	0	0	0	0	0	0	0	0	0	0	0	0	0	0	0	0	0
C10	0	0	0	0	0	0	0	0	0	0	0	0	0	0	0	0	0	0	0	0	0	0	0	0	0	0	0	0	0	0	0	1	0	0	0	0	0	0	0	0	0	0	0	0	0	0	0	0	0
C11	0	0	0	0	0	0	0	0	0	0	0	0	0	0	0	0	0	0	0	0	0	0	0	0	0.0254177	0	0	0	0	0	0	0.974582	0	0	0	0	0	0	0	0	0	0	0	0	0	0	0	0	0
C12	0	0	0	0	0	0	0	0	0	0	0	0	0	0	0	0	0	0	0	0	0	0	0	0	0.194723	0	0	0	0	0	0	0.712604	0	0	0	0	0	0	0	0	0	0	0	0	0	0	0	0.0926734	0
C13	0	0	0	0	0	0	0	0	0	0	0	0	0	0	0	0	0	0	0	0	0	0	0	0	0	0	0	0	0	0	0	1	0	0	0	0	0	0	0	0	0	0	0	0	0	0	0	0	0
C14	0	0	0	0	0	0	0	0	0	0	0	0	0	0	0	0.0991887	0	0	0	0	0	0	0	0	0.640005	0	0	0	0	0	0	0.0588795	0	0	0	0	0	0.0170491	0	0.166941	0.0179364	0	0	0	0	0	0	0	0
C15	0	0	0	0	0	0	0	0	0	0	0	0	0	0	0	0	0	0	0	0	0	0	0	0	0	0	0	0	0	0	0	1	0	0	0	0	0	0	0	0	0	0	0	0	0	0	0	0	0
C17	0	0	0	0	0	0	0	0	0	0	0	0	0	0	0	0	0	0	0	0	0	0	0	0	0	0	0	0	0	0	0	0.970449	0	0	0	0	0	0	0	0	0	0	0	0	0	0	0	0	0
C18	0	0.0669716	0	0	0	0	0	0	0	0	0	0	0	0	0	0	0	0	0	0	0	0	0	0	0	0	0	0	0	0	0	0.933028	0	0	0	0	0	0	0	0	0	0	0	0	0	0	0	0	0
C19	0	0	0	0	0	0	0	0	0	0	0	0	0	0	0	0	0	0	0	0	0	0	0	0	0	0	0	0	0	0	0	1	0	0	0	0	0	0	0	0	0	0	0	0	0	0	0	0	0
C2	0	0	0	0	0	0	0	0	0	0	0	0	0	0	0	0	0	0	0	0	0	0	0	0	0	0	0	0	0	0	0	1	0	0	0	0	0	0	0	0	0	0	0	0	0	0	0	0	0
C20	0	0	0	0	0	0	0	0	0	0	0	0	0	0	0	0	0	0	0	0	0	0	0	0	0	0	0	0	0	0	0	1	0	0	0	0	0	0	0	0	0	0	0	0	0	0	0	0	0
C21	0	0	0	0	0	0	0	0	0	0	0	0	0	0	0	0	0	0	0	0	0	0	0	0	0	0	0	0	0	0	0	0.988201	0	0	0	0	0	0	0	0	0	0	0	0	0	0	0	0	0
C22	0	0	0	0	0	0	0	0	0	0	0	0	0	0	0	0	0	0	0	0	0	0	0	0	0	0	0	0	0	0	0	1	0	0	0	0	0	0	0	0	0	0	0	0	0	0	0	0	0
C23	0	0	0	0.0131234	0	0	0	0	0	0	0	0	0	0	0	0.291078	0	0	0	0	0	0.015743	0	0	0.274231	0	0	0	0	0	0	0.136987	0	0.0351841	0	0	0.0421182	0	0.0172325	0.174303	0	0	0	0	0	0	0	0	0
C24	0	0	0	0	0	0	0	0	0	0	0	0	0	0	0	0	0	0	0	0	0	0	0	0	0.233041	0	0	0	0	0	0	0.766959	0	0	0	0	0	0	0	0	0	0	0	0	0	0	0	0	0
C25	0	0	0	0	0	0	0	0	0	0	0	0	0	0	0	0	0	0	0	0	0	0	0	0	0	0	0	0	0	0	0	1	0	0	0	0	0	0	0	0	0	0	0	0	0	0	0	0	0
C26	0	0	0	0	0	0	0	0	0	0	0	0	0	0	0	0	0	0	0	0	0	0	0	0	0	0	0	0	0	0	0	1	0	0	0	0	0	0	0	0	0	0	0	0	0	0	0	0	0
C27	0	0	0	0	0	0	0	0	0	0	0	0.108551	0	0	0	0	0	0	0	0	0	0	0	0	0	0	0	0	0	0	0	0.891449	0	0	0	0	0	0	0	0	0	0	0	0	0	0	0	0	0
C28	0	0	0	0	0	0	0	0	0	0	0	0	0	0	0	0	0	0	0	0	0	0	0	0	0	0	0	0	0	0	0	1	0	0	0	0	0	0	0	0	0	0	0	0	0	0	0	0	0
C29	0	0	0	0	0	0	0	0	0	0	0	0	0	0	0	0	0	0	0	0	0	0	0	0	0	0	0	0	0	0	0	0.989154	0	0	0	0	0	0	0	0	0	0	0	0	0	0	0	0	0
C3	0	0	0	0	0	0	0	0	0	0	0	0	0	0	0	0	0	0	0	0	0	0	0	0	0	0	0.0414488	0	0	0	0	0.958551	0	0	0	0	0	0	0	0	0	0	0	0	0	0	0	0	0
C30	0	0	0	0	0	0	0	0	0	0	0	0	0	0	0	0	0	0	0	0	0	0	0	0	0	0	0	0	0	0	0	1	0	0	0	0	0	0	0	0	0	0	0	0	0	0	0	0	0
C32	0	0	0	0	0	0	0	0	0	0	0	0	0	0	0	0	0	0	0	0	0	0	0	0	0	0	0	0	0	0	0	1	0	0	0	0	0	0	0	0	0	0	0	0	0	0	0	0	0
C33	0	0	0	0	0	0	0	0	0	0	0	0	0	0	0	0	0	0	0	0	0	0	0	0	0	0	0	0	0	0	0	1	0	0	0	0	0	0	0	0	0	0	0	0	0	0	0	0	0
C50	0	0	0.0550585	0	0.0330961	0	0.0452974	0	0.114184	0	0	0	0	0	0	0.0246568	0	0	0.0821556	0	0	0	0.0631927	0	0	0	0	0	0	0.0187087	0.0811388	0.130707	0	0	0	0	0	0	0	0	0	0	0	0.0957804	0	0	0	0	0.165531
C51	0.0143247	0	0	0	0	0	0	0	0	0.021146	0	0	0	0	0	0	0	0	0	0	0	0	0	0	0	0	0	0.0238745	0	0	0	0.919168	0	0	0	0	0	0	0	0	0	0.010573	0	0	0	0	0.0109141	0	0
C52	0	0	0	0	0	0	0	0	0	0	0	0	0	0	0	0	0	0	0	0	0	0	0	0	0	0	0	0	0	0	0	1	0	0	0	0	0	0	0	0	0	0	0	0	0	0	0	0	0
C53	0	0	0	0	0	0	0	0	0	0	0	0	0	0	0	0.0425651	0.0150558	0	0	0	0.0291822	0.0239777	0	0.0423792	0.654461	0	0	0.0143123	0	0	0	0	0.013197	0	0	0	0	0	0	0.149257	0	0	0	0	0	0	0	0.0156134	0
C54	0	0	0	0	0	0	0	0	0	0	0	0	0	0	0	0	0	0	0	0	0	0	0	0	0	0	0	0	0	0	0	0.741833	0	0	0	0	0	0	0	0	0	0	0	0	0	0	0.147942	0.110226	0
C55	0	0	0	0	0	0	0	0	0	0	0	0	0	0	0	0	0	0	0	0	0	0	0	0	0	0	0	0	0	0	0	1	0	0	0	0	0	0	0	0	0	0	0	0	0	0	0	0	0
C56	0	0	0	0	0	0	0	0	0	0	0	0	0	0	0	0	0	0	0	0	0	0	0	0	0	0	0	0	0	0	0	1	0	0	0	0	0	0	0	0	0	0	0	0	0	0	0	0	0
C57	0	0	0	0	0	0	0	0	0	0	0	0	0	0	0	0	0	0	0	0	0	0	0	0	0	0	0	0	0	0	0	1	0	0	0	0	0	0	0	0	0	0	0	0	0	0	0	0	0
C58	0	0	0	0	0	0	0	0	0	0	0	0	0	0	0	0	0	0	0	0	0	0	0	0	0	0	0	0	0	0	0	1	0	0	0	0	0	0	0	0	0	0	0	0	0	0	0	0	0
C59	0	0	0	0	0	0.0207728	0	0	0	0	0	0	0	0	0	0	0	0	0	0	0	0	0	0	0.7304	0	0	0	0	0	0	0	0	0.248827	0	0	0	0	0	0	0	0	0	0	0	0	0	0	0
C6	0	0	0	0	0	0	0	0	0	0	0	0	0	0	0	0	0	0	0	0	0	0	0	0	0	0.0108153	0	0	0	0	0	0.962494	0	0	0	0	0	0	0	0	0.0266903	0	0	0	0	0	0	0	0
C60	0	0	0	0	0	0	0	0	0	0	0	0	0	0	0	0	0	0	0	0	0	0	0	0	0	0	0	0	0	0	0	1	0	0	0	0	0	0	0	0	0	0	0	0	0	0	0	0	0
C61	0	0	0	0	0	0	0	0	0	0	0	0	0	0	0	0.0114551	0	0	0	0.0670379	0	0	0	0	0.401639	0	0	0	0	0	0	0.249436	0	0.0403012	0	0	0	0	0	0.0574961	0	0	0	0	0	0.172635	0	0	0
C62	0	0	0	0	0	0	0	0	0	0	0	0	0	0	0	0	0	0	0	0	0	0	0	0	0	0	0	0	0	0	0	1	0	0	0	0	0	0	0	0	0	0	0	0	0	0	0	0	0
C64	0	0	0	0	0	0	0	0	0	0	0	0	0	0	0.0159414	0	0	0	0	0.0646273	0	0	0	0	0.713916	0	0	0	0	0	0	0	0	0.0850926	0	0	0	0	0	0.0336062	0	0	0	0	0	0.086816	0	0	0
C66	0	0	0	0	0	0	0	0	0	0	0	0	0	0	0	0	0	0	0	0	0	0	0	0	0	0	0	0	0	0	0	1	0	0	0	0	0	0	0	0	0	0	0	0	0	0	0	0	0
C67	0	0	0	0	0	0	0	0	0	0	0	0	0	0	0	0	0	0	0	0	0	0	0	0	1	0	0	0	0	0	0	0	0	0	0	0	0	0	0	0	0	0	0	0	0	0	0	0	0
C68	0	0	0	0	0	0	0	0	0	0	0	0	0	0	0	0	0	0	0	0	0	0	0	0	0	0	0	0	0	0	0	1	0	0	0	0	0	0	0	0	0	0	0	0	0	0	0	0	0
C69	0	0	0	0	0	0	0	0	0	0	0	0	0	0	0	0	0	0	0	0	0	0	0	0	0	0	0	0	0	0	0	1	0	0	0	0	0	0	0	0	0	0	0	0	0	0	0	0	0
C70	0	0	0	0	0	0	0	0.134371	0	0	0	0	0	0	0	0	0	0	0	0	0	0	0	0	0	0.0162739	0	0	0.0108493	0	0	0.513651	0	0	0	0	0	0	0	0	0	0	0	0	0	0	0	0.324855	0
C71	0	0	0	0	0	0	0	0	0	0	0	0	0	0	0	0	0	0	0	0	0	0	0	0	0.395894	0	0.0174164	0	0	0	0	0.572639	0	0	0	0	0	0	0	0	0	0	0	0	0	0	0	0.0140509	0
C72	0	0	0	0	0	0	0	0	0	0	0	0	0	0	0	0	0	0	0	0	0	0	0	0	0.232969	0	0	0	0	0	0	0.767031	0	0	0	0	0	0	0	0	0	0	0	0	0	0	0	0	0
C73	0	0	0	0	0	0	0	0	0	0	0	0	0	0	0	0	0	0	0	0	0	0	0	0	0	0	0	0	0	0	0	0.988965	0	0	0	0	0	0	0	0	0	0	0	0	0	0	0	0	0
C74	0	0	0	0	0	0	0	0	0	0	0	0	0	0	0	0	0	0	0	0	0	0	0	0	0.76934	0	0	0	0	0	0	0.189005	0	0	0	0	0	0	0	0	0	0	0	0	0	0	0	0	0
C75	0	0	0	0	0	0	0	0	0	0	0.0106572	0	0	0	0	0	0	0	0	0	0	0	0	0	0	0	0	0	0	0	0	0.91865	0	0	0	0	0	0	0	0	0	0	0.0159858	0	0	0	0	0	0
C77	0	0	0	0	0	0	0	0	0	0	0	0	0	0	0	0	0	0	0	0	0	0	0	0	0.113896	0	0.0321526	0	0	0	0	0.853951	0	0	0	0	0	0	0	0	0	0	0	0	0	0	0	0	0
C79	0	0	0	0	0	0	0	0	0	0	0	0	0	0	0	0	0	0	0	0	0	0	0	0	0	0	0	0.0117469	0	0	0	0.988253	0	0	0	0	0	0	0	0	0	0	0	0	0	0	0	0	0
C8	0	0	0	0	0	0	0	0	0	0	0	0	0	0	0	0	0	0	0	0	0	0	0	0	0.816056	0	0	0	0	0	0	0.183944	0	0	0	0	0	0	0	0	0	0	0	0	0	0	0	0	0
C80	0	0	0	0	0	0	0	0	0	0	0	0	0	0	0	0	0	0	0	0	0	0	0	0	0	0	0	0	0	0	0	1	0	0	0	0	0	0	0	0	0	0	0	0	0	0	0	0	0
C9	0	0.0278653	0	0	0	0	0	0	0	0	0	0	0	0	0	0	0	0	0	0	0	0	0	0	0	0	0	0	0	0	0	0.957433	0	0	0	0	0	0	0	0	0	0.0147015	0	0	0	0	0	0	0
[truncated: 8 more columns]
