# Supplementary material for: Bacterial microbiome analysis of vaginal, cervical, and endometrial samples in patients with adenomyosis during the window of implantation
Source: Microbiol Spectr. 2026 Feb 18;14(4):e02791-25. doi: 10.1128/spectrum.02791-25 (PMC13055214; doi:10.1128/spectrum.02791-25)
Supplement: Table S5 — Complete ANCOM-BC analysis results, including bias-corrected abundance estimates and statistical significance for all detected taxa. [file spectrum.02791-25-s0008.xlsx]

## Sheet: ANCOMBC_Site
FeatureID	Covariate	Log2(FC)	SE	W	pvalue	qvalue	Signif

## Sheet: ANCOMBC_Group
FeatureID	Covariate	Log2(FC)	SE	W	pvalue	qvalue	Signif
Anaerococcus prevotii	Experiment_Group[T.Test]	0.612376	0.218447	2.80332	0.00505796	0.0452514	TRUE
Gardnerella vaginalis	Experiment_Group[T.Test]	-1.90027	0.679788	-2.79538	0.00518381	0.0452514	TRUE
Lactobacillus gasseri	Experiment_Group[T.Test]	-2.54112	0.554734	-4.58079	4.63224e-06	0.000118122	TRUE
Lactobacillus iners	Experiment_Group[T.Test]	3.60923	0.753024	4.79298	1.64322e-06	8.38042e-05	TRUE
Peptoniphilus grossensis	Experiment_Group[T.Test]	0.453715	0.152955	2.96633	0.00301379	0.0452514	TRUE
Peptostreptococcus anaerobius	Experiment_Group[T.Test]	0.454257	0.163005	2.78677	0.0053237	0.0452514	TRUE

## Sheet: ANCOMBC_Endometriosis
FeatureID	Covariate	Log2(FC)	SE	W	pvalue	qvalue	Signif
other Lactobacillus	Chronic_Endometritis[T.Yes]	-6.55487	0.454733	-14.4147	4.1796e-47	2.1316e-45	TRUE

## Sheet: ANCOMBC_Chronic pelvic pain
Supplementary Table S5: Complete ANCOM-BC analysis results, including bias-corrected abundance estimates and statistical significance for all detected taxa.
FeatureID	Covariate	Log2(FC)	SE	W	pvalue	qvalue	Signif
Lactobacillus gasseri	Chronic_Pelvic_Pain[T.Yes]	-2.26433	0.372852	-6.073	1.25543e-09	6.40269e-08	TRUE
Lactobacillus iners	Chronic_Pelvic_Pain[T.Yes]	3.63474	0.835114	4.35239	1.34664e-05	0.000343394	TRUE
Lactobacillus jensenii	Chronic_Pelvic_Pain[T.Yes]	-0.794372	0.215494	-3.68629	0.000227551	0.00386837	TRUE

## Sheet: ANCOMBC_Dysmenorrhea
FeatureID	Covariate	Log2(FC)	SE	W	pvalue	qvalue	Signif
Dialister micraerophilus	Dysmenorrhea[T.Yes]	2.45162	0.745371	3.28913	0.00100496	0.0128132	TRUE
Lactobacillus gasseri	Dysnmenorrhea[T.Yes]	-1.92424	0.352095	-5.46512	4.62593e-08	1.17961e-06	TRUE
Lactobacillus iners	Dysmenorrhea[T.Yes]	5.02368	0.876552	5.73118	9.97316e-09	5.08631e-07	TRUE
Lactobacillus jensenii	Dysmenorrhea[T.Yes]	-0.656405	0.227774	-2.88182	0.00395381	0.0336074	TRUE
Peptoniphilus grossensis	Dysmenorrhea[T.Yes]	1.5952	0.566748	2.81465	0.00488302	0.0355763	TRUE
Prevotella disiens	Dysmenorrhea[T.Yes]	3.12247	0.843423	3.70215	0.000213784	0.00363433	TRUE
Prevotella timonensis	Dysmenorrhea[T.Yes]	2.42421	0.789601	3.07017	0.00213937	0.0218216	TRUE

## Sheet: ANCOMBC_HMB
FeatureID	Covariate	Log2(FC)	SE	W	pvalue	qvalue	Signif
Lactobacillus iners	Menorrhagia[T.Yes]	5.13429	0.727001	7.06228	1.63794e-12	8.35349e-11	TRUE
Peptoniphilus grossensis	Menorrhagia[T.Yes]	0.617003	0.206126	2.99332	0.00275959	0.046913	TRUE
other Lactobacillus	Menorrhagia[T.Yes]	-2.57144	0.803028	-3.20218	0.00136391	0.0347796	TRUE
